# Supplementary material for: 2,5-Dimethyl-3-[4-(trifluoro­meth­oxy)anilino]­cyclo­hex-2-enone
Source: Acta Crystallogr Sect E Struct Rep Online. 2011 Feb 12;67(Pt 3):o603–4. doi: 10.1107/S1600536811004338 (PMC3052066; doi:10.1107/S1600536811004338)
Supplement: Supplementary file 1 [file e-67-0o603-sup1.cif]

##############################################################################
###                                                                        ###
###        Electronic paper (Acta Crystallographica Section E)             ###
###                                                                        ###
##############################################################################
#                                                                            #
# This CIF contains the data in a paper accepted for publication in Acta     #
# Crystallographica Section E. It conforms to the requirements of Notes      #
# for Authors for Section E, and has been peer reviewed under the auspices   #
# of the IUCr Commission on Journals.                                        #
#                                                                            #
# Full details of the Crystallographic Information File format               #
# are given in the paper "The Crystallographic Information File (CIF):       #
# a New Standard Archive File for Crystallography" by S. R. Hall, F. H.      #
# Allen and I. D. Brown [Acta Cryst. (1991), A47, 655-685].                  #
#                                                                            #
# The current version of the core CIF dictionary is obtainable from          #
# ftp://ftp.iucr.org/pub/cif_core.dic. The current version number is 2.4.    #
#                                                                            #
# Software is freely available for graphical display of the structure(s) in  #
# this CIF.  For information consult the CIF home page http://www.iucr.org/  #
# cif/home.html                                                              #
#                                                                            #
# This file may be used for bona fide research purposes within the           #
# scientific community so long as proper attribution is given to the journal # 
# article from which it was obtained.                                        #
#                                                                            #
##############################################################################
                                             
data_I
_audit_creation_method     SHELXL-97
_chemical_name_systematic
;
2,5-Dimethyl-3-[4-(trifluoromethoxy)anilino]cyclohex-2-enone
;
_chemical_name_common     ?
_chemical_formula_moiety     'C15 H16 F3 N O2'
_chemical_formula_sum     'C15 H16 F3 N O2'
_chemical_formula_iupac     'C15 H16 F3 N O2'
_chemical_formula_weight     299.29
_chemical_melting_point     ?
_symmetry_cell_setting     monoclinic
_symmetry_space_group_name_H-M     'P 21/n'
_symmetry_space_group_name_Hall     '-P 2yn'
loop_
    _symmetry_equiv_pos_as_xyz
    'x, y, z'
    '-x+1/2, y+1/2, -z+1/2'
    '-x, -y, -z'
    'x-1/2, -y-1/2, z-1/2'
_cell_length_a     6.10302(11)
_cell_length_b     8.39246(16)
_cell_length_c     28.2487(5)
_cell_angle_alpha     90.00
_cell_angle_beta     93.6941(16)
_cell_angle_gamma     90.00
_cell_volume     1443.88(5)
_cell_formula_units_Z     4
_cell_measurement_reflns_used     4019
_cell_measurement_theta_min     4.7020
_cell_measurement_theta_max     73.9937
_cell_measurement_temperature     123(2)
_exptl_crystal_description     plate
_exptl_crystal_colour     colorless
_exptl_crystal_size_max     0.52
_exptl_crystal_size_mid     0.36
_exptl_crystal_size_min     0.12
_exptl_crystal_density_diffrn     1.377
_exptl_crystal_density_meas     ?
_exptl_crystal_density_method     'not measured'
_exptl_crystal_F_000     624
_exptl_absorpt_coefficient_mu     1.007
_exptl_absorpt_correction_type     multi-scan
_exptl_absorpt_process_details
;
(CrysAlis PRO; Oxford Diffraction, 2009)
;
_exptl_absorpt_correction_T_min     0.69736
_exptl_absorpt_correction_T_max     1.00000
_exptl_special_details
;
;
_diffrn_ambient_temperature     123(2)
_diffrn_radiation_type     CuK\a
_diffrn_radiation_wavelength     1.54184
_diffrn_radiation_source     'Enhance (Cu) X-ray Source'
_diffrn_radiation_monochromator     graphite
_diffrn_measurement_device_type     'Oxford Diffraction Xcalibur Ruby Gemini'
_diffrn_measurement_method     \w
_diffrn_detector_area_resol_mean     10.5081
_diffrn_reflns_number     5270
_diffrn_reflns_av_R_equivalents     0.0158
_diffrn_reflns_av_sigmaI/netI     0.0142
_diffrn_reflns_theta_min     5.50
_diffrn_reflns_theta_max     74.16
_diffrn_reflns_theta_full     67.50
_diffrn_measured_fraction_theta_max     0.966
_diffrn_measured_fraction_theta_full     0.997
_diffrn_reflns_limit_h_min     -4
_diffrn_reflns_limit_h_max     7
_diffrn_reflns_limit_k_min     -9
_diffrn_reflns_limit_k_max     10
_diffrn_reflns_limit_l_min     -34
_diffrn_reflns_limit_l_max     34
_diffrn_standards_number     ?
_diffrn_standards_interval_count     ?
_diffrn_standards_interval_time     ?
_diffrn_standards_decay_%     ?
_refine_special_details
;
Refinement of <i>F</i>^2^ against ALL reflections. The weighted <i>R</i>-factor
<i>wR</i> and goodness of fit <i>S</i> are based on <i>F</i>^2^, conventional
<i>R</i>-factors <i>R</i> are based on <i>F</i>, with <i>F</i> set to zero for
negative <i>F</i>^2^. The threshold expression of <i>F</i>^2^ >
\s(<i>F</i>^2^) is used only for calculating <i>R</i>-factors(gt) <i>etc</i>.
and is not relevant to the choice of reflections for refinement.
<i>R</i>-factors based on <i>F</i>^2^ are statistically about twice as large
as those based on <i>F</i>, and <i>R</i>- factors based on ALL data will be
even larger.
;
_reflns_number_total     2843
_reflns_number_gt     2624
_reflns_threshold_expression     I>2\s(I)
_refine_ls_structure_factor_coef     Fsqd
_refine_ls_matrix_type     full
_refine_ls_R_factor_all     0.0549
_refine_ls_R_factor_gt     0.0521
_refine_ls_wR_factor_gt     0.1359
_refine_ls_wR_factor_ref     0.1382
_refine_ls_goodness_of_fit_ref     1.049
_refine_ls_restrained_S_all     1.083
_refine_ls_number_reflns     2843
_refine_ls_number_parameters     219
_refine_ls_number_restraints     48
_refine_ls_hydrogen_treatment     constr
_refine_ls_weighting_scheme     calc
_refine_ls_weighting_details
         'calc w=1/[\s^2^(Fo^2^)+(0.0709P)^2^+0.9652P] where P=(Fo^2^+2Fc^2^)/3'
_atom_sites_solution_hydrogens     geom
_atom_sites_solution_primary     direct
_atom_sites_solution_secondary     difmap
_refine_ls_shift/su_max     0.000
_refine_ls_shift/su_mean     0.000
_refine_diff_density_max     0.654
_refine_diff_density_min     -0.498
_refine_ls_extinction_method     none
_refine_ls_extinction_coef     ?
loop_
    _atom_type_symbol
    _atom_type_description
    _atom_type_scat_dispersion_real
    _atom_type_scat_dispersion_imag
    _atom_type_scat_source
    'C' 'C' 0.0181 0.0091
                         'International Tables Vol C Tables 4.2.6.8 and 6.1.1.4'
    'H' 'H' 0.0000 0.0000
                         'International Tables Vol C Tables 4.2.6.8 and 6.1.1.4'
    'N' 'N' 0.0311 0.0180
                         'International Tables Vol C Tables 4.2.6.8 and 6.1.1.4'
    'O' 'O' 0.0492 0.0322
                         'International Tables Vol C Tables 4.2.6.8 and 6.1.1.4'
    'F' 'F' 0.0727 0.0534
                         'International Tables Vol C Tables 4.2.6.8 and 6.1.1.4'
_computing_data_collection
;
CrysAlis PRO (Oxford Diffraction, 2009)
;
_computing_cell_refinement
;
CrysAlis PRO (Oxford Diffraction, 2009)
;
_computing_data_reduction
;
CrysAlis PRO (Oxford Diffraction, 2009)
;
_computing_structure_solution     'SHELXS97 (Sheldrick, 2008)'
_computing_structure_refinement     'SHELXL97 (Sheldrick, 2008)'
_computing_molecular_graphics     'SHELXTL (Sheldrick, 2008)'
_computing_publication_material     'SHELXTL (Sheldrick, 2008)'
loop_
    _atom_site_type_symbol
    _atom_site_label
    _atom_site_fract_x
    _atom_site_fract_y
    _atom_site_fract_z
    _atom_site_U_iso_or_equiv
    _atom_site_adp_type
    _atom_site_calc_flag
    _atom_site_refinement_flags
    _atom_site_occupancy
    _atom_site_disorder_assembly
    _atom_site_disorder_group
    C C7A 0.7405(3) 1.2972(3) 0.48394(6) 0.0462(7) Uani d PD 0.835(2) A 1
    F F1A 0.7047(3) 1.3585(5) 0.52573(7) 0.0656(5) Uani d PDU 0.835(2) A 1
    F F2A 0.6311(4) 1.3805(3) 0.45056(7) 0.0799(8) Uani d PDU 0.835(2) A 1
    F F3A 0.9521(3) 1.3054(2) 0.47731(6) 0.0656(6) Uani d PDU 0.835(2) A 1
    C C7B 0.6407(12) 1.2885(12) 0.4867(3) 0.0462(7) Uani d PD 0.165(2) A 2
    F F1B 0.4247(12) 1.2958(11) 0.4830(3) 0.0656(5) Uani d PDU 0.165(2) A 2
    F F2B 0.7200(17) 1.3625(17) 0.4504(4) 0.0799(8) Uani d PDU 0.165(2) A 2
    F F3B 0.7146(16) 1.358(3) 0.5264(3) 0.0656(6) Uani d PDU 0.165(2) A 2
    O O1 0.6742(2) 1.14194(17) 0.48572(4) 0.0373(3) Uani d . 1 . .
    O O2 0.41421(19) 0.38222(15) 0.21250(4) 0.0293(3) Uani d . 1 A .
    N N1 0.6984(2) 0.75651(17) 0.32496(5) 0.0257(3) Uani d . 1 A .
    H H1 0.8076 0.7746 0.3068 0.031 Uiso calc R 1 . .
    C C1 0.6876(3) 0.85474(19) 0.36566(6) 0.0240(4) Uani d . 1 . .
    C C2 0.4982(3) 0.9395(2) 0.37426(6) 0.0266(4) Uani d . 1 A .
    H H2A 0.3718 0.9309 0.3530 0.032 Uiso calc R 1 . .
    C C3 0.4944(3) 1.0364(2) 0.41394(6) 0.0284(4) Uani d . 1 . .
    H H3A 0.3641 1.0916 0.4207 0.034 Uiso calc R 1 A .
    C C4 0.6822(3) 1.0518(2) 0.44349(6) 0.0275(4) Uani d . 1 A .
    C C5 0.8737(3) 0.9724(2) 0.43486(6) 0.0319(4) Uani d . 1 . .
    H H5A 1.0020 0.9859 0.4553 0.038 Uiso calc R 1 A .
    C C6 0.8753(3) 0.8729(2) 0.39589(6) 0.0300(4) Uani d . 1 A .
    H H6A 1.0054 0.8164 0.3897 0.036 Uiso calc R 1 . .
    C C8 0.5578(3) 0.63770(19) 0.31118(6) 0.0223(3) Uani d . 1 . .
    C C9A 0.3906(7) 0.5897(3) 0.34518(15) 0.0240(7) Uani d P 0.835(2) A 1
    H H9AA 0.2592 0.6584 0.3402 0.029 Uiso calc PR 0.835(2) A 1
    H H9AB 0.4523 0.6060 0.3781 0.029 Uiso calc PR 0.835(2) A 1
    C C10A 0.3226(3) 0.4141(2) 0.33854(7) 0.0262(4) Uani d P 0.835(2) A 1
    H H10A 0.4519 0.3455 0.3481 0.031 Uiso calc PR 0.835(2) A 1
    C C11A 0.1365(5) 0.3730(3) 0.37008(10) 0.0351(6) Uani d P 0.835(2) A 1
    H H11A 0.0979 0.2603 0.3661 0.053 Uiso calc PR 0.835(2) A 1
    H H11B 0.0081 0.4390 0.3611 0.053 Uiso calc PR 0.835(2) A 1
    H H11C 0.1842 0.3934 0.4033 0.053 Uiso calc PR 0.835(2) A 1
    C C12A 0.2560(7) 0.3828(6) 0.28575(9) 0.0241(7) Uani d P 0.835(2) A 1
    H H12A 0.2367 0.2667 0.2809 0.029 Uiso calc PR 0.835(2) A 1
    H H12B 0.1126 0.4345 0.2776 0.029 Uiso calc PR 0.835(2) A 1
    C C9B 0.412(5) 0.555(3) 0.3486(10) 0.0240(7) Uani d P 0.165(2) A 2
    H H9BA 0.4955 0.4648 0.3638 0.029 Uiso calc PR 0.165(2) A 2
    H H9BB 0.3813 0.6322 0.3737 0.029 Uiso calc PR 0.165(2) A 2
    C C10B 0.2094(17) 0.4962(13) 0.3272(4) 0.0262(4) Uani d P 0.165(2) A 2
    H H10B 0.1285 0.5830 0.3091 0.031 Uiso calc PR 0.165(2) A 2
    C C11B 0.065(3) 0.4229(19) 0.3647(6) 0.0351(6) Uani d P 0.165(2) A 2
    H H11D -0.0731 0.3842 0.3490 0.053 Uiso calc PR 0.165(2) A 2
    H H11E 0.0327 0.5043 0.3881 0.053 Uiso calc PR 0.165(2) A 2
    H H11F 0.1430 0.3340 0.3806 0.053 Uiso calc PR 0.165(2) A 2
    C C12B 0.275(5) 0.380(3) 0.2968(7) 0.0241(7) Uani d P 0.165(2) A 2
    H H12C 0.1424 0.3247 0.2831 0.029 Uiso calc PR 0.165(2) A 2
    H H12D 0.3638 0.3009 0.3156 0.029 Uiso calc PR 0.165(2) A 2
    C C13 0.4186(3) 0.4425(2) 0.25288(6) 0.0234(3) Uani d . 1 . .
    C C14 0.5677(3) 0.56830(19) 0.26727(5) 0.0221(3) Uani d . 1 A .
    C C15 0.7221(3) 0.6296(2) 0.23177(6) 0.0266(4) Uani d . 1 . .
    H H15A 0.7160 0.7463 0.2309 0.040 Uiso calc R 1 A .
    H H15B 0.6782 0.5871 0.2003 0.040 Uiso calc R 1 . .
    H H15C 0.8722 0.5953 0.2411 0.040 Uiso calc R 1 . .
loop_
    _atom_site_aniso_label
    _atom_site_aniso_U_11
    _atom_site_aniso_U_22
    _atom_site_aniso_U_33
    _atom_site_aniso_U_12
    _atom_site_aniso_U_13
    _atom_site_aniso_U_23
    C7A 0.067(2) 0.0396(13) 0.0315(11) 0.0034(14) -0.0007(13) -0.0097(10)
    F1A 0.0878(13) 0.0630(11) 0.0457(9) 0.0048(10) 0.0030(9) -0.0356(8)
    F2A 0.133(2) 0.0381(10) 0.0634(10) 0.0262(13) -0.0302(13) -0.0070(8)
    F3A 0.0776(12) 0.0588(11) 0.0630(11) -0.0308(9) 0.0239(9) -0.0170(9)
    C7B 0.067(2) 0.0396(13) 0.0315(11) 0.0034(14) -0.0007(13) -0.0097(10)
    F1B 0.0878(13) 0.0630(11) 0.0457(9) 0.0048(10) 0.0030(9) -0.0356(8)
    F2B 0.133(2) 0.0381(10) 0.0634(10) 0.0262(13) -0.0302(13) -0.0070(8)
    F3B 0.0776(12) 0.0588(11) 0.0630(11) -0.0308(9) 0.0239(9) -0.0170(9)
    O1 0.0491(8) 0.0401(8) 0.0232(6) -0.0027(6) 0.0052(5) -0.0094(5)
    O2 0.0263(6) 0.0351(7) 0.0261(6) 0.0009(5) -0.0013(5) -0.0081(5)
    N1 0.0273(7) 0.0290(7) 0.0215(7) -0.0044(6) 0.0060(5) -0.0033(6)
    C1 0.0286(8) 0.0242(8) 0.0195(7) -0.0043(6) 0.0033(6) 0.0003(6)
    C2 0.0276(8) 0.0274(8) 0.0243(8) -0.0016(7) -0.0018(6) 0.0003(6)
    C3 0.0291(8) 0.0280(8) 0.0286(8) 0.0027(7) 0.0039(7) -0.0010(7)
    C4 0.0350(9) 0.0301(9) 0.0177(7) -0.0026(7) 0.0047(6) -0.0028(6)
    C5 0.0295(9) 0.0416(10) 0.0239(8) -0.0011(8) -0.0025(6) -0.0037(7)
    C6 0.0263(8) 0.0366(10) 0.0272(9) 0.0019(7) 0.0026(6) -0.0034(7)
    C8 0.0229(7) 0.0214(8) 0.0222(8) 0.0019(6) -0.0002(6) 0.0024(6)
    C9A 0.0312(14) 0.0200(19) 0.0214(11) -0.0004(13) 0.0053(10) 0.0006(14)
    C10A 0.0271(10) 0.0247(10) 0.0267(10) -0.0009(7) 0.0015(8) 0.0021(8)
    C11A 0.0386(15) 0.0365(15) 0.0309(11) -0.0095(10) 0.0069(11) 0.0020(10)
    C12A 0.0236(12) 0.0291(9) 0.0190(18) -0.0039(8) -0.0029(13) -0.0022(15)
    C9B 0.0312(14) 0.0200(19) 0.0214(11) -0.0004(13) 0.0053(10) 0.0006(14)
    C10B 0.0271(10) 0.0247(10) 0.0267(10) -0.0009(7) 0.0015(8) 0.0021(8)
    C11B 0.0386(15) 0.0365(15) 0.0309(11) -0.0095(10) 0.0069(11) 0.0020(10)
    C12B 0.0236(12) 0.0291(9) 0.0190(18) -0.0039(8) -0.0029(13) -0.0022(15)
    C13 0.0211(7) 0.0247(8) 0.0239(8) 0.0058(6) -0.0020(6) -0.0013(6)
    C14 0.0222(7) 0.0229(8) 0.0210(7) 0.0032(6) 0.0003(6) 0.0024(6)
    C15 0.0297(8) 0.0272(8) 0.0231(8) 0.0004(7) 0.0050(6) -0.0016(6)
_geom_special_details
;
All e.s.d.'s (except the e.s.d. in the dihedral angle between two l.s. planes)
are estimated using the full covariance matrix. The cell e.s.d.'s are taken
into account individually in the estimation of e.s.d.'s in distances, angles
and torsion angles; correlations between e.s.d.'s in cell parameters are only
used when they are defined by crystal symmetry. An approximate (isotropic)
treatment of cell e.s.d.'s is used for estimating e.s.d.'s involving l.s.
planes.
;
loop_
    _geom_bond_atom_site_label_1
    _geom_bond_atom_site_label_2
    _geom_bond_site_symmetry_2
    _geom_bond_distance
    _geom_bond_publ_flag
    C7A F3A . 1.3189(15) ?
    C7A F1A . 1.3189(14) ?
    C7A F2A . 1.3195(15) ?
    C7A O1 . 1.366(3) ?
    C7B O1 . 1.248(10) ?
    C7B F2B . 1.3169(16) ?
    C7B F1B . 1.3170(16) ?
    C7B F3B . 1.3171(16) ?
    O1 C4 . 1.416(2) ?
    O2 C13 . 1.246(2) ?
    N1 C8 . 1.356(2) ?
    N1 C1 . 1.420(2) ?
    N1 H1 . 0.8800 ?
    C1 C2 . 1.392(2) ?
    C1 C6 . 1.392(2) ?
    C2 C3 . 1.386(2) ?
    C2 H2A . 0.9500 ?
    C3 C4 . 1.380(2) ?
    C3 H3A . 0.9500 ?
    C4 C5 . 1.381(3) ?
    C5 C6 . 1.382(2) ?
    C5 H5A . 0.9500 ?
    C6 H6A . 0.9500 ?
    C8 C14 . 1.375(2) ?
    C8 C9A . 1.501(5) ?
    C8 C9B . 1.59(3) ?
    C9A C10A . 1.539(4) ?
    C9A H9AA . 0.9900 ?
    C9A H9AB . 0.9900 ?
    C10A C11A . 1.527(3) ?
    C10A C12A . 1.543(3) ?
    C10A H10A . 1.0000 ?
    C11A H11A . 0.9800 ?
    C11A H11B . 0.9800 ?
    C11A H11C . 0.9800 ?
    C12A C13 . 1.489(4) ?
    C12A H12A . 0.9900 ?
    C12A H12B . 0.9900 ?
    C9B C10B . 1.43(3) ?
    C9B H9BA . 0.9900 ?
    C9B H9BB . 0.9900 ?
    C10B C12B . 1.37(3) ?
    C10B C11B . 1.550(18) ?
    C10B H10B . 1.0000 ?
    C11B H11D . 0.9800 ?
    C11B H11E . 0.9800 ?
    C11B H11F . 0.9800 ?
    C12B C13 . 1.65(3) ?
    C12B H12C . 0.9900 ?
    C12B H12D . 0.9900 ?
    C13 C14 . 1.436(2) ?
    C14 C15 . 1.510(2) ?
    C15 H15A . 0.9800 ?
    C15 H15B . 0.9800 ?
    C15 H15C . 0.9800 ?
loop_
    _geom_angle_atom_site_label_1
    _geom_angle_atom_site_label_2
    _geom_angle_atom_site_label_3
    _geom_angle_site_symmetry_1
    _geom_angle_site_symmetry_3
    _geom_angle
    _geom_angle_publ_flag
    F3A C7A F1A . . 109.09(11) ?
    F3A C7A F2A . . 109.02(11) ?
    F1A C7A F2A . . 109.13(11) ?
    F3A C7A O1 . . 110.47(16) ?
    F1A C7A O1 . . 105.8(2) ?
    F2A C7A O1 . . 113.21(16) ?
    O1 C7B F2B . . 112.3(8) ?
    O1 C7B F1B . . 102.0(7) ?
    F2B C7B F1B . . 109.45(12) ?
    O1 C7B F3B . . 113.9(10) ?
    F2B C7B F3B . . 109.41(13) ?
    F1B C7B F3B . . 109.45(12) ?
    C7B O1 C4 . . 124.0(4) ?
    C7A O1 C4 . . 116.88(13) ?
    C8 N1 C1 . . 126.71(14) ?
    C8 N1 H1 . . 116.6 ?
    C1 N1 H1 . . 116.6 ?
    C2 C1 C6 . . 119.79(15) ?
    C2 C1 N1 . . 121.37(15) ?
    C6 C1 N1 . . 118.73(15) ?
    C3 C2 C1 . . 119.91(15) ?
    C3 C2 H2A . . 120.0 ?
    C1 C2 H2A . . 120.0 ?
    C4 C3 C2 . . 119.17(16) ?
    C4 C3 H3A . . 120.4 ?
    C2 C3 H3A . . 120.4 ?
    C3 C4 C5 . . 121.83(16) ?
    C3 C4 O1 . . 119.18(15) ?
    C5 C4 O1 . . 118.82(16) ?
    C4 C5 C6 . . 118.81(16) ?
    C4 C5 H5A . . 120.6 ?
    C6 C5 H5A . . 120.6 ?
    C5 C6 C1 . . 120.43(16) ?
    C5 C6 H6A . . 119.8 ?
    C1 C6 H6A . . 119.8 ?
    N1 C8 C14 . . 120.43(15) ?
    N1 C8 C9A . . 117.2(2) ?
    C14 C8 C9A . . 122.3(2) ?
    N1 C8 C9B . . 120.2(10) ?
    C14 C8 C9B . . 118.3(10) ?
    C8 C9A C10A . . 111.6(3) ?
    C8 C9A H9AA . . 109.3 ?
    C10A C9A H9AA . . 109.3 ?
    C8 C9A H9AB . . 109.3 ?
    C10A C9A H9AB . . 109.3 ?
    H9AA C9A H9AB . . 108.0 ?
    C11A C10A C9A . . 110.5(2) ?
    C11A C10A C12A . . 111.5(2) ?
    C9A C10A C12A . . 109.5(3) ?
    C11A C10A H10A . . 108.4 ?
    C9A C10A H10A . . 108.4 ?
    C12A C10A H10A . . 108.4 ?
    C13 C12A C10A . . 113.6(3) ?
    C13 C12A H12A . . 108.8 ?
    C10A C12A H12A . . 108.8 ?
    C13 C12A H12B . . 108.8 ?
    C10A C12A H12B . . 108.8 ?
    H12A C12A H12B . . 107.7 ?
    C10B C9B C8 . . 112.0(18) ?
    C10B C9B H9BA . . 109.2 ?
    C8 C9B H9BA . . 109.2 ?
    C10B C9B H9BB . . 109.2 ?
    C8 C9B H9BB . . 109.2 ?
    H9BA C9B H9BB . . 107.9 ?
    C12B C10B C9B . . 103.2(17) ?
    C12B C10B C11B . . 110.3(15) ?
    C9B C10B C11B . . 111.2(14) ?
    C12B C10B H10B . . 110.6 ?
    C9B C10B H10B . . 110.6 ?
    C11B C10B H10B . . 110.6 ?
    C10B C11B H11D . . 109.5 ?
    C10B C11B H11E . . 109.5 ?
    H11D C11B H11E . . 109.5 ?
    C10B C11B H11F . . 109.5 ?
    H11D C11B H11F . . 109.5 ?
    H11E C11B H11F . . 109.5 ?
    C10B C12B C13 . . 116(2) ?
    C10B C12B H12C . . 108.3 ?
    C13 C12B H12C . . 108.3 ?
    C10B C12B H12D . . 108.3 ?
    C13 C12B H12D . . 108.3 ?
    H12C C12B H12D . . 107.4 ?
    O2 C13 C14 . . 122.25(15) ?
    O2 C13 C12A . . 117.27(19) ?
    C14 C13 C12A . . 120.44(18) ?
    O2 C13 C12B . . 125.3(9) ?
    C14 C13 C12B . . 112.2(9) ?
    C8 C14 C13 . . 120.20(15) ?
    C8 C14 C15 . . 121.35(15) ?
    C13 C14 C15 . . 118.29(14) ?
    C14 C15 H15A . . 109.5 ?
    C14 C15 H15B . . 109.5 ?
    H15A C15 H15B . . 109.5 ?
    C14 C15 H15C . . 109.5 ?
    H15A C15 H15C . . 109.5 ?
    H15B C15 H15C . . 109.5 ?
loop_
    _geom_torsion_atom_site_label_1
    _geom_torsion_atom_site_label_2
    _geom_torsion_atom_site_label_3
    _geom_torsion_atom_site_label_4
    _geom_torsion_site_symmetry_1
    _geom_torsion_site_symmetry_2
    _geom_torsion_site_symmetry_3
    _geom_torsion_site_symmetry_4
    _geom_torsion
    _geom_torsion_publ_flag
    F2B C7B O1 C7A . . . . 51.0(9) ?
    F1B C7B O1 C7A . . . . 168.1(11) ?
    F3B C7B O1 C7A . . . . -74.1(10) ?
    F2B C7B O1 C4 . . . . -32.0(7) ?
    F1B C7B O1 C4 . . . . 85.1(5) ?
    F3B C7B O1 C4 . . . . -157.1(4) ?
    F3A C7A O1 C7B . . . . -178.9(9) ?
    F1A C7A O1 C7B . . . . 63.1(9) ?
    F2A C7A O1 C7B . . . . -56.3(9) ?
    F3A C7A O1 C4 . . . . -66.21(18) ?
    F1A C7A O1 C4 . . . . 175.85(15) ?
    F2A C7A O1 C4 . . . . 56.4(2) ?
    C8 N1 C1 C2 . . . . -54.0(2) ?
    C8 N1 C1 C6 . . . . 129.73(18) ?
    C6 C1 C2 C3 . . . . -2.7(3) ?
    N1 C1 C2 C3 . . . . -178.93(15) ?
    C1 C2 C3 C4 . . . . 2.4(3) ?
    C2 C3 C4 C5 . . . . -0.5(3) ?
    C2 C3 C4 O1 . . . . -175.70(15) ?
    C7B O1 C4 C3 . . . . -65.7(5) ?
    C7A O1 C4 C3 . . . . -96.11(19) ?
    C7B O1 C4 C5 . . . . 119.0(5) ?
    C7A O1 C4 C5 . . . . 88.5(2) ?
    C3 C4 C5 C6 . . . . -1.1(3) ?
    O1 C4 C5 C6 . . . . 174.17(16) ?
    C4 C5 C6 C1 . . . . 0.7(3) ?
    C2 C1 C6 C5 . . . . 1.1(3) ?
    N1 C1 C6 C5 . . . . 177.47(16) ?
    C1 N1 C8 C14 . . . . 169.97(15) ?
    C1 N1 C8 C9A . . . . -8.6(3) ?
    C1 N1 C8 C9B . . . . -21.9(10) ?
    N1 C8 C9A C10A . . . . -152.2(2) ?
    C14 C8 C9A C10A . . . . 29.3(3) ?
    C9B C8 C9A C10A . . . . -45(6) ?
    C8 C9A C10A C11A . . . . -174.4(2) ?
    C8 C9A C10A C12A . . . . -51.3(3) ?
    C11A C10A C12A C13 . . . . 171.7(3) ?
    C9A C10A C12A C13 . . . . 49.2(4) ?
    N1 C8 C9B C10B . . . . 150.8(11) ?
    C14 C8 C9B C10B . . . . -40.8(17) ?
    C9A C8 C9B C10B . . . . 72(5) ?
    C8 C9B C10B C12B . . . . 64.6(18) ?
    C8 C9B C10B C11B . . . . -177.2(12) ?
    C9B C10B C12B C13 . . . . -64.6(19) ?
    C11B C10B C12B C13 . . . . 176.6(13) ?
    C10A C12A C13 O2 . . . . 158.8(2) ?
    C10A C12A C13 C14 . . . . -23.4(4) ?
    C10A C12A C13 C12B . . . . 16(6) ?
    C10B C12B C13 O2 . . . . -147.1(11) ?
    C10B C12B C13 C14 . . . . 37.9(19) ?
    C10B C12B C13 C12A . . . . -106(7) ?
    N1 C8 C14 C13 . . . . 179.94(14) ?
    C9A C8 C14 C13 . . . . -1.6(3) ?
    C9B C8 C14 C13 . . . . 11.6(10) ?
    N1 C8 C14 C15 . . . . -4.7(2) ?
    C9A C8 C14 C15 . . . . 173.77(17) ?
    C9B C8 C14 C15 . . . . -173.0(10) ?
    O2 C13 C14 C8 . . . . 176.07(15) ?
    C12A C13 C14 C8 . . . . -1.7(3) ?
    C12B C13 C14 C8 . . . . -8.8(10) ?
    O2 C13 C14 C15 . . . . 0.6(2) ?
    C12A C13 C14 C15 . . . . -177.2(2) ?
    C12B C13 C14 C15 . . . . 175.7(10) ?
loop_
    _geom_hbond_atom_site_label_D
    _geom_hbond_atom_site_label_H
    _geom_hbond_atom_site_label_A
    _geom_hbond_site_symmetry_A
    _geom_hbond_distance_DH
    _geom_hbond_distance_HA
    _geom_hbond_distance_DA
    _geom_hbond_angle_DHA
    N1 H1 O2 2_655 0.88 2.03 2.8538(18) 156
    C9A H9AA O2 2 0.99 2.58 3.428(3) 144
    C10B H10B O2 2 1.00 2.59 3.494(11) 150
data_global
_journal_date_recd_electronic     2011-02-02
_journal_date_accepted     2011-02-04
_journal_name_full     'Acta Crystallographica, Section E'
_journal_year     2011
_journal_volume     67
_journal_issue      3
_journal_page_first     o603
_journal_page_last     o604
_journal_paper_category     QO
_journal_coeditor_code     LH5206
_publ_contact_author_name     'Ray J. Butcher'
_publ_contact_author_address
;
Department of Chemistry
Howard University
525 College Street NW
Washington DC 20059
USA
;
_publ_contact_author_email     'rbutcher99@yahoo.com'
_publ_contact_author_fax     '202-806-5442'
_publ_contact_author_phone     '202-806-9892'
_publ_section_title
;
2,5-Dimethyl-3-[4-(trifluoromethoxy)anilino]cyclohex-2-enone
;
loop_
    _publ_author_name
    _publ_author_footnote
    _publ_author_address
    'North, Henry' ?
;
Department of Pharmaceutical Sciences
Howard University
2300 4th Street NW
Washington
DC 20059
USA
;
    'Wutoh, Kwame' .
;
Bowie High School, Bowie,
MD 20715
USA
;
    'Odoom, M'egya K.' .
;
Fork Union Military Academy,
Fork Union, VA 23055,
USA
;
    'Karla, Pradeep' .
;
Department of Pharmaceutical Sciences
Howard University
2300 4th Street NW
Washington
DC 20059
USA
;
    'Scott, Kenneth R.' .
;
Department of Pharmaceutical Sciences
Howard University
2300 4th Street NW
Washington
DC 20059
USA
;
    'Butcher, Ray J.' .
;
Department of Chemistry
Howard University
525 College Street NW
Washington
DC 20059
USA
;
