# Supplementary material for: 2,5-Dimethyl-3-[4-(trifluoro­meth­oxy)anilino]­cyclo­hex-2-enone
Source: Acta Crystallogr Sect E Struct Rep Online. 2011 Feb 12;67(Pt 3):o603–4. doi: 10.1107/S1600536811004338 (PMC3052066; doi:10.1107/S1600536811004338)
Supplement: Supplementary file 2 [file e-67-0o603-Isup2.hkl]

# 
# h,k,l, Fc-squared, Fo-squared, sigma(Fo-squared) and status flag 
# 
data_I
_shelx_title '    henry13 in P2(1)/n' 
_shelx_refln_list_code          4 
_shelx_F_calc_maximum      101.74 
_exptl_crystal_F_000       624.00 
_reflns_d_resolution_high  0.8013 
 
loop_ 
 _symmetry_equiv_pos_as_xyz 
 'x, y, z' 
 '-x+1/2, y+1/2, -z+1/2' 
 '-x, -y, -z' 
 'x-1/2, -y-1/2, z-1/2' 
 
_cell_length_a     6.1030 
_cell_length_b     8.3925 
_cell_length_c    28.2487 
_cell_angle_alpha  90.000 
_cell_angle_beta   93.694 
_cell_angle_gamma  90.000 
 
_shelx_F_squared_multiplier     1.000 
 
loop_ 
 _refln_index_h 
 _refln_index_k 
 _refln_index_l 
 _refln_F_squared_calc 
 _refln_F_squared_meas 
 _refln_F_squared_sigma 
 _refln_observed_status 
   2   0   0     1028.84      906.12      5.20 o 
   4   0   0       30.85       32.84      1.54 o 
   6   0   0       12.01        8.50      1.15 o 
   1   1   0     2467.97     2421.28      7.15 o 
   2   1   0       18.78       11.41      0.55 o 
   3   1   0      504.75      487.88     10.69 o 
   4   1   0      437.18      455.82      5.81 o 
   5   1   0      997.41      892.74     12.19 o 
   6   1   0      401.23      401.92      9.02 o 
   7   1   0      236.00      257.79      3.66 o 
   0   2   0      932.25     1038.73      3.67 o 
   1   2   0      385.80      416.29      7.07 o 
   2   2   0     1908.28     1970.82      9.43 o 
   3   2   0      142.50      131.96      3.03 o 
   4   2   0      116.40       96.00      3.08 o 
   5   2   0      224.70      234.33      3.39 o 
   6   2   0        1.64        2.40      0.61 o 
   7   2   0        4.84        4.86      0.73 o 
   1   3   0      455.86      476.03      6.15 o 
   2   3   0      537.44      593.66      5.67 o 
   3   3   0       63.36       96.47      2.78 o 
   4   3   0      493.28      526.70      3.84 o 
   5   3   0       34.53       37.55      1.19 o 
   6   3   0       94.73       86.93      3.21 o 
   7   3   0        7.35        8.98      0.68 o 
   0   4   0    10350.98    10736.37    230.53 o 
   1   4   0     1410.89     1595.49      6.09 o 
   2   4   0      648.58      645.13      6.34 o 
   3   4   0        0.71        0.91      1.09 o 
   4   4   0      256.76      249.97      5.61 o 
   5   4   0      101.80      104.62      1.66 o 
   6   4   0       94.90       83.32      1.30 o 
   1   5   0     1167.62     1348.92      9.56 o 
   2   5   0      116.71      111.20      2.81 o 
   3   5   0       15.35       19.35      1.02 o 
   4   5   0       35.00       36.06      1.63 o 
   5   5   0        9.21        6.55      0.52 o 
   6   5   0        5.00       10.71      1.11 o 
   0   6   0      215.53      206.93      4.43 o 
   1   6   0       50.85       51.43      1.16 o 
   2   6   0       19.10       16.40      0.60 o 
   3   6   0        9.58        8.92      1.05 o 
   4   6   0       11.69       14.41      1.30 o 
   5   6   0       76.90       88.37      1.66 o 
   1   7   0       54.09       59.13      1.03 o 
   2   7   0        0.01        0.93      0.45 o 
   3   7   0      112.35      118.15      1.94 o 
   4   7   0      115.57       89.65      2.28 o 
   5   7   0       22.41       27.98      1.13 o 
   0   8   0      272.67      280.45      3.86 o 
   1   8   0        1.49        1.64      0.60 o 
   2   8   0      427.92      464.12      3.12 o 
   3   8   0        1.33        1.51      0.57 o 
   4   8   0        9.72        8.54      0.89 o 
   1   9   0       55.48       54.03      4.82 o 
   2   9   0       22.50       21.92      2.33 o 
   3   9   0       15.53       18.56      0.86 o 
   0  10   0      193.81      204.14      2.45 o 
   1  10   0        0.83        2.45      0.69 o 
  -7   0   1      210.33      221.81      2.62 o 
  -5   0   1     1128.55     1070.16      4.92 o 
  -3   0   1      307.08      281.56      3.72 o 
  -1   0   1     1275.49     1264.75      4.35 o 
   1   0   1     3862.92     3631.38     29.25 o 
   3   0   1     3604.24     3348.06     12.56 o 
   5   0   1      869.04      786.35      4.29 o 
   7   0   1       62.46       65.66      1.55 o 
  -7   1   1       21.96       30.61      0.79 o 
  -6   1   1      193.19      192.03      3.77 o 
  -5   1   1       58.38       60.82      1.10 o 
  -4   1   1        3.96        4.38      1.00 o 
  -3   1   1        2.46        4.77      0.56 o 
  -2   1   1       82.10       74.87      1.65 o 
  -1   1   1      773.88      792.04      2.23 o 
   0   1   1      232.11      261.66      1.17 o 
   1   1   1     3620.29     3507.48      8.50 o 
   2   1   1      597.57      540.07      3.45 o 
   3   1   1      161.40      151.48      3.03 o 
   4   1   1        5.77       16.80      1.46 o 
   5   1   1      334.75      302.67      2.24 o 
   6   1   1      148.88      135.09      2.39 o 
   7   1   1       21.39       18.91      0.70 o 
  -7   2   1       23.00       32.91      1.14 o 
  -6   2   1        1.75        4.51      1.00 o 
  -5   2   1       87.22      101.06      7.25 o 
  -4   2   1      261.36      260.50      4.72 o 
  -3   2   1      501.33      502.89      5.76 o 
  -2   2   1        1.84        9.98      1.01 o 
  -1   2   1     3253.72     3171.37     13.00 o 
   0   2   1     3145.17     3153.28     24.62 o 
   1   2   1       68.04       62.09      1.22 o 
   2   2   1       82.35       89.24      2.13 o 
   3   2   1      669.72      717.75      6.69 o 
   4   2   1       36.58       28.16      1.71 o 
   5   2   1       17.65       20.19      1.07 o 
   6   2   1        3.13        4.13      0.55 o 
   7   2   1        4.41        4.92      0.74 o 
  -7   3   1        0.00       -0.01      0.52 o 
  -6   3   1        0.07        0.29      0.61 o 
  -5   3   1        2.85        3.68      0.71 o 
  -4   3   1       48.76       56.43      1.38 o 
  -3   3   1      595.08      662.78      7.05 o 
  -2   3   1      156.46      205.50      3.43 o 
  -1   3   1      578.94      548.92      2.99 o 
   0   3   1     5516.99     5438.30     20.62 o 
   1   3   1      322.14      360.38      9.04 o 
   2   3   1       68.53       81.75      2.21 o 
   3   3   1      133.09      141.98      3.27 o 
   4   3   1      139.77      144.59      2.12 o 
   5   3   1       12.51       17.68      1.42 o 
   6   3   1        4.25        2.36      0.64 o 
   7   3   1       13.94       17.20      0.79 o 
  -6   4   1        3.83        4.49      0.65 o 
  -5   4   1        6.81       12.81      0.66 o 
  -4   4   1      327.36      326.54      3.34 o 
  -3   4   1      288.59      276.06      4.83 o 
  -2   4   1        1.32        3.56      1.02 o 
  -1   4   1     1137.17     1210.31     23.28 o 
   0   4   1        5.49        8.36      0.43 o 
   1   4   1       13.61       15.11      0.76 o 
   2   4   1        2.21        4.02      0.93 o 
   3   4   1      284.21      244.95      4.42 o 
   4   4   1      213.37      234.15      2.11 o 
   5   4   1       62.31       63.37      1.32 o 
   6   4   1        0.21        0.56      0.53 o 
  -6   5   1        0.82        0.75      0.61 o 
  -5   5   1        2.96        6.05      0.54 o 
  -4   5   1       38.04       28.91      1.53 o 
  -3   5   1        7.10       11.14      0.98 o 
  -2   5   1        0.27        2.07      1.20 o 
  -1   5   1      520.24      580.62     10.19 o 
   0   5   1       13.23       14.94      0.97 o 
   1   5   1      309.60      334.65      3.79 o 
   2   5   1      113.22      102.91      2.68 o 
   3   5   1       36.17       41.95      1.29 o 
   4   5   1       36.77       35.27      1.63 o 
   5   5   1       15.32       12.93      0.82 o 
   6   5   1       17.36       21.97      0.61 o 
  -5   6   1        6.29        5.85      0.65 o 
  -4   6   1       61.65       55.72      2.00 o 
  -3   6   1       47.28       32.25      1.12 o 
  -2   6   1      146.26      134.28      2.73 o 
  -1   6   1      193.67      199.42      3.10 o 
   0   6   1       51.69       48.07      1.70 o 
   1   6   1        1.14        2.98      1.64 o 
   2   6   1      362.38      361.94     10.31 o 
   3   6   1       96.91      112.08      1.95 o 
   4   6   1       14.88       14.82      1.27 o 
   5   6   1        0.23        0.72      0.56 o 
  -5   7   1       20.42       17.43      0.96 o 
  -4   7   1       26.82       35.47      1.59 o 
  -3   7   1       39.43       34.25      1.13 o 
  -2   7   1       55.17       43.74      1.23 o 
  -1   7   1       39.76       40.26      1.11 o 
   0   7   1       31.19       19.58      0.95 o 
   1   7   1        4.43        4.21      0.52 o 
   2   7   1      116.18      104.37      1.87 o 
   3   7   1        2.73        3.89      0.68 o 
   4   7   1       13.43       12.32      1.21 o 
   5   7   1        3.19        2.80      0.50 o 
  -4   8   1       36.98       36.26      1.31 o 
  -3   8   1        2.08        2.76      0.57 o 
  -2   8   1       30.18       33.42      0.84 o 
  -1   8   1       50.69       41.71      1.16 o 
   0   8   1       27.51       26.45      1.04 o 
   1   8   1       30.02       27.02      1.16 o 
   2   8   1       83.52       92.02      5.08 o 
   3   8   1        6.77        8.07      0.67 o 
   4   8   1       22.77       25.55      1.19 o 
  -3   9   1        7.15        5.83      0.63 o 
  -2   9   1        5.83       10.78      0.54 o 
  -1   9   1        0.04        0.57      0.81 o 
   0   9   1      139.70      134.56      1.79 o 
   1   9   1       26.11       26.26      0.94 o 
   2   9   1        0.09        0.39      0.53 o 
   3   9   1      126.03      137.93      1.94 o 
   0  10   1       25.81       25.35      0.71 o 
   1  10   1      296.24      283.48      2.66 o 
  -6   0   2      142.93      154.95      2.85 o 
  -4   0   2       64.10       67.56      2.25 o 
  -2   0   2      791.49      856.97      5.14 o 
   2   0   2       26.76       22.61      0.97 o 
   4   0   2       90.95       97.25      2.51 o 
   6   0   2     1410.80     1393.45      8.37 o 
  -7   1   2      116.79      113.21      1.29 o 
  -6   1   2      111.99      128.64      3.65 o 
  -5   1   2      193.56      168.48      3.80 o 
  -4   1   2      355.00      391.80     10.83 o 
  -3   1   2      168.88      182.82      5.22 o 
  -2   1   2     4010.47     3875.76      7.57 o 
  -1   1   2      208.26      208.72      0.77 o 
   0   1   2      868.54      902.24      9.64 o 
   2   1   2     4688.19     4510.77     12.71 o 
   3   1   2        1.80        1.40      0.60 o 
   4   1   2      480.45      459.25      5.70 o 
   5   1   2      266.96      246.25      2.52 o 
   6   1   2       60.41       54.62      1.32 o 
   7   1   2      197.86      214.53      1.81 o 
  -7   2   2       74.87       76.28      1.59 o 
  -6   2   2      104.73      109.30      2.46 o 
  -5   2   2     2051.56     1929.82      7.10 o 
  -4   2   2       32.90       33.69      1.92 o 
  -3   2   2      499.94      528.52      6.03 o 
  -2   2   2        1.05        1.78      0.80 o 
  -1   2   2     2072.53     2028.17      7.94 o 
   0   2   2      972.16      967.39     17.07 o 
   2   2   2     1551.70     1473.85      8.08 o 
   3   2   2      347.88      327.83      4.64 o 
   4   2   2       41.61       47.29      2.05 o 
   5   2   2       16.59        8.88      0.65 o 
   6   2   2      123.99      124.30      3.29 o 
   7   2   2       46.63       46.37      1.33 o 
  -7   3   2       14.78       14.09      0.77 o 
  -6   3   2      203.63      213.66      6.50 o 
  -5   3   2       12.99        9.89      0.77 o 
  -4   3   2      282.88      287.41      2.24 o 
  -3   3   2      267.23      236.62      4.34 o 
  -2   3   2      412.87      435.14      5.09 o 
  -1   3   2       15.57       13.75      0.95 o 
   0   3   2       15.70       11.28      0.36 o 
   1   3   2     1090.42     1123.49     22.59 o 
   2   3   2     8153.07     8355.59     20.78 o 
   3   3   2      159.08      194.54      3.80 o 
   4   3   2        2.10        1.40      0.99 o 
   5   3   2       71.09       64.81      1.44 o 
   6   3   2        0.45        1.82      0.60 o 
   7   3   2        2.99        2.71      0.52 o 
  -6   4   2      126.83      157.87      2.96 o 
  -5   4   2       17.60       15.23      0.68 o 
  -4   4   2      275.17      242.92      2.86 o 
  -3   4   2      509.34      493.81      6.54 o 
  -2   4   2      984.32      943.06      7.92 o 
  -1   4   2       23.68       30.69      0.98 o 
   0   4   2       59.23       71.30      1.65 o 
   1   4   2       57.43       83.76      1.44 o 
   2   4   2      196.51      209.36      3.53 o 
   3   4   2       63.63       56.50      2.30 o 
   4   4   2       12.14       11.01      0.94 o 
   5   4   2       28.36       27.34      1.04 o 
   6   4   2      101.36      126.25      4.77 o 
  -6   5   2        0.06        0.83      0.59 o 
  -5   5   2        0.45        1.01      0.50 o 
  -4   5   2       66.34       56.17      1.96 o 
  -3   5   2       71.09       74.66      1.52 o 
  -2   5   2       42.51       36.60      1.40 o 
  -1   5   2        0.82        1.89      0.64 o 
   0   5   2        3.17        5.32      1.06 o 
   1   5   2      330.33      397.43     12.52 o 
   2   5   2       61.59       42.13      1.34 o 
   3   5   2      102.05      111.56      1.73 o 
   4   5   2       38.38       36.66      1.65 o 
   5   5   2       44.41       48.56      1.27 o 
   6   5   2       11.63       13.31      0.88 o 
  -5   6   2      119.67      112.94      2.34 o 
  -4   6   2        5.68        3.95      1.05 o 
  -3   6   2       79.21       78.58      4.29 o 
  -2   6   2       26.01       20.75      0.92 o 
  -1   6   2      185.85      180.87      4.46 o 
   0   6   2     1291.74     1297.36     17.09 o 
   1   6   2      399.09      396.79      4.20 o 
   2   6   2        0.55        0.17      0.90 o 
   3   6   2       35.62       31.14      2.58 o 
   4   6   2       33.21       26.99      1.52 o 
   5   6   2       28.60       28.99      0.96 o 
  -5   7   2       53.47       51.40      1.38 o 
  -4   7   2        1.32        3.06      0.97 o 
  -3   7   2       28.96       23.96      1.01 o 
  -2   7   2        6.12        5.60      0.55 o 
  -1   7   2      175.20      178.02      2.16 o 
   0   7   2       20.69       22.01      0.77 o 
   1   7   2       18.17       16.96      0.64 o 
   2   7   2      167.76      164.05      2.54 o 
   3   7   2       64.57       62.25      2.25 o 
   4   7   2        0.03        0.46      0.91 o 
   5   7   2        1.11        2.62      0.47 o 
  -4   8   2       86.70       86.79      1.83 o 
  -3   8   2       28.87       31.21      0.93 o 
  -2   8   2        3.13        4.60      0.57 o 
  -1   8   2       61.03       55.64      1.31 o 
   0   8   2       27.71       25.88      0.97 o 
   1   8   2        0.01        0.89      0.57 o 
   2   8   2      239.23      207.75      8.34 o 
   3   8   2        9.92        6.12      0.65 o 
   4   8   2       95.04      103.96      2.03 o 
  -3   9   2        5.28        8.45      0.65 o 
  -2   9   2      317.09      308.58      1.74 o 
  -1   9   2       48.75       48.18      3.79 o 
   0   9   2       37.50       32.36      1.42 o 
   1   9   2       37.34       26.10      1.42 o 
   2   9   2       26.06       22.99      0.77 o 
   3   9   2        9.02       13.42      0.80 o 
   0  10   2        4.39        2.53      0.49 o 
   1  10   2      153.77      149.01      2.02 o 
  -7   0   3       96.47       88.09      1.67 o 
  -5   0   3       10.27       20.50      5.39 o 
  -3   0   3     3424.70     3254.45     12.61 o 
  -1   0   3     6025.96     5517.66     38.30 o 
   1   0   3      561.29      625.98     13.35 o 
   3   0   3      229.80      212.98      3.25 o 
   5   0   3      236.65      220.99      3.30 o 
   7   0   3       15.30       18.31      1.00 o 
  -7   1   3      116.13      142.17      3.49 o 
  -6   1   3      237.92      257.44      9.74 o 
  -5   1   3       17.30       19.98      0.65 o 
  -4   1   3       15.91       13.42      1.21 o 
  -3   1   3      705.75      727.12     17.35 o 
  -2   1   3      432.71      389.75      3.88 o 
   0   1   3      412.16      392.63      1.53 o 
   2   1   3      986.22     1051.31     10.31 o 
   3   1   3       55.39       62.47      1.40 o 
   4   1   3      595.34      516.89      7.97 o 
   5   1   3        5.82        5.96      0.73 o 
   6   1   3      179.54      165.14      2.11 o 
   7   1   3       67.94       87.45      1.21 o 
  -7   2   3       10.52        9.54      0.84 o 
  -6   2   3       78.85       92.29      2.31 o 
  -5   2   3      179.89      193.27      2.18 o 
  -4   2   3       32.45       33.17      1.93 o 
  -3   2   3        0.53        5.07      1.13 o 
  -2   2   3      293.76      310.81      3.96 o 
  -1   2   3      802.83      860.31      5.85 o 
   0   2   3     1760.21     1707.34      3.11 o 
   1   2   3      219.23      213.78      2.42 o 
   2   2   3      716.83      861.61      6.13 o 
   3   2   3        0.70        2.79      0.95 o 
   4   2   3       41.95       39.50      1.38 o 
   5   2   3        0.26        1.12      0.55 o 
   6   2   3        0.55        2.95      0.54 o 
   7   2   3       64.28       79.83      1.65 o 
  -7   3   3       61.44       68.00      1.32 o 
  -6   3   3       15.57       17.36      1.25 o 
  -5   3   3        0.26        0.78      0.64 o 
  -4   3   3        1.05        2.04      0.60 o 
  -3   3   3      181.75      214.99      4.22 o 
  -2   3   3      109.48      110.91      2.73 o 
  -1   3   3      526.61      633.16     20.92 o 
   0   3   3     2359.42     2402.29     18.50 o 
   1   3   3       29.47       34.65      1.18 o 
   2   3   3      129.45      139.65      2.77 o 
   3   3   3        4.75        4.41      0.97 o 
   4   3   3        6.54        7.63      1.14 o 
   5   3   3       83.52       94.49      3.43 o 
   6   3   3       77.19       74.49      3.58 o 
   7   3   3       10.18       11.43      0.69 o 
  -6   4   3       36.88       35.63      1.29 o 
  -5   4   3       13.85       24.57      0.77 o 
  -4   4   3       25.20       35.38      0.94 o 
  -3   4   3      645.12      601.99     20.01 o 
  -2   4   3        3.01        8.92      1.34 o 
  -1   4   3      141.62      143.54      2.08 o 
   0   4   3      261.98      268.35      2.40 o 
   1   4   3      770.36      781.24     25.87 o 
   2   4   3       32.14       42.45      1.65 o 
   3   4   3      136.40      144.92      3.44 o 
   4   4   3        2.80        1.17      0.60 o 
   5   4   3        2.41        2.84      0.54 o 
   6   4   3       11.69       16.15      0.74 o 
  -6   5   3       24.47       25.29      0.89 o 
  -5   5   3       60.93       57.11      3.01 o 
  -4   5   3       42.73       34.36      1.61 o 
  -3   5   3      218.80      227.57      3.07 o 
  -2   5   3      104.19      104.97      3.54 o 
  -1   5   3      298.05      335.88      4.24 o 
   0   5   3      547.70      535.94      6.41 o 
   1   5   3      622.45      688.24      6.33 o 
   2   5   3      129.09      142.25      3.51 o 
   3   5   3        0.07        0.73      0.62 o 
   4   5   3        1.40        0.93      0.95 o 
   5   5   3       11.97        7.36      0.74 o 
   6   5   3        8.87        8.92      0.83 o 
  -5   6   3       71.18       60.91      1.77 o 
  -4   6   3        1.90        1.99      0.94 o 
  -3   6   3      238.35      201.04      7.97 o 
  -2   6   3        7.06        6.84      0.76 o 
  -1   6   3       20.87       16.43      0.65 o 
   0   6   3      173.52      191.40      3.01 o 
   1   6   3       76.22       86.95      2.10 o 
   2   6   3       47.10       41.19      1.46 o 
   3   6   3       30.02       16.20      0.95 o 
   4   6   3       62.49       57.26      2.02 o 
   5   6   3       24.11       21.77      0.88 o 
  -5   7   3       11.71        7.31      0.74 o 
  -4   7   3      146.88      127.68      2.63 o 
  -3   7   3       76.15       88.41      1.59 o 
  -2   7   3      185.48      158.83      2.00 o 
  -1   7   3        9.47       12.96      0.90 o 
   0   7   3        1.64        1.44      0.70 o 
   1   7   3      145.39      138.03      2.16 o 
   2   7   3        0.73        1.49      0.54 o 
   3   7   3       25.76       20.47      1.03 o 
   4   7   3       11.03       12.09      1.11 o 
   5   7   3        6.41        6.10      0.52 o 
  -4   8   3       38.85       44.96      1.37 o 
  -3   8   3       37.00       45.42      1.54 o 
  -2   8   3       27.81       28.79      0.94 o 
  -1   8   3       97.95      103.82      2.39 o 
   0   8   3        1.81        1.23      0.57 o 
   1   8   3      153.43      153.00      3.52 o 
   2   8   3        2.68        1.47      0.62 o 
   3   8   3       18.81       19.38      1.38 o 
   4   8   3      221.54      230.86      2.91 o 
  -3   9   3        5.59        5.43      0.54 o 
  -2   9   3       76.13       88.46      1.71 o 
  -1   9   3      313.64      325.41     19.96 o 
   0   9   3       11.74       11.18      1.09 o 
   1   9   3        9.79        9.07      1.09 o 
   2   9   3       62.14       59.96      1.73 o 
   3   9   3        0.01       -0.10      0.57 o 
   0  10   3        4.17        3.54      0.67 o 
   1  10   3        1.75        2.46      0.62 o 
  -6   0   4      452.19      444.81      4.57 o 
  -4   0   4     1359.04     1301.06      9.40 o 
  -2   0   4      121.95       86.65      1.76 o 
   2   0   4     3480.87     3504.55     20.22 o 
   4   0   4      317.37      350.54      4.67 o 
   6   0   4      652.71      599.89      5.60 o 
  -7   1   4       30.95       41.49      0.80 o 
  -6   1   4       25.99       37.78      1.06 o 
  -5   1   4       13.22       20.94      0.65 o 
  -4   1   4     1679.35     1699.19     74.08 o 
  -3   1   4     1238.39     1365.51     49.52 o 
  -2   1   4       40.40       38.71      0.73 o 
  -1   1   4     3064.36     3201.89     11.62 o 
   1   1   4     3254.30     3060.35      7.54 o 
   2   1   4     1099.96     1225.46      9.09 o 
   3   1   4       47.01       41.13      1.02 o 
   4   1   4      743.92      727.47      7.36 o 
   5   1   4       61.51       45.60      1.23 o 
   6   1   4       45.68       39.03      1.18 o 
   7   1   4       60.34       61.05      1.02 o 
  -7   2   4        0.80        0.71      0.63 o 
  -6   2   4      253.46      246.81      3.52 o 
  -5   2   4      703.90      658.29     23.44 o 
  -4   2   4        0.68        3.20      1.40 o 
  -3   2   4       50.50       80.00      6.68 o 
  -2   2   4      399.39      418.69      4.68 o 
  -1   2   4      758.95      796.12      3.75 o 
   0   2   4     1539.15     1443.49      5.44 o 
   1   2   4     2864.60     3088.56     14.53 o 
   2   2   4       10.52       16.37      3.83 o 
   3   2   4     1230.38     1375.64      9.25 o 
   4   2   4      576.06      530.33      4.69 o 
   5   2   4      296.33      237.09      2.58 o 
   6   2   4        0.01        0.51      0.52 o 
   7   2   4      105.59      115.83      1.92 o 
  -7   3   4       10.34       15.94      0.77 o 
  -6   3   4        0.47        1.80      1.00 o 
  -5   3   4       58.25       68.42      2.20 o 
  -4   3   4      905.75      911.87      4.37 o 
  -3   3   4      227.41      248.52     10.47 o 
  -2   3   4       71.82       80.08      4.01 o 
  -1   3   4     1499.16     1579.88      6.10 o 
   0   3   4      105.34      135.37      1.53 o 
   1   3   4        3.43        6.75      0.51 o 
   2   3   4     2930.90     3302.45     12.81 o 
   3   3   4      940.86      918.27      7.97 o 
   4   3   4       86.78       78.94      1.46 o 
   5   3   4        0.73        2.12      0.70 o 
   6   3   4       34.36       31.83      1.19 o 
   7   3   4       44.94       56.56      1.16 o 
  -6   4   4       45.50       39.09      1.31 o 
  -5   4   4      376.98      342.52      2.83 o 
  -4   4   4      974.97     1060.08      8.07 o 
  -3   4   4      242.12      268.18      8.99 o 
  -2   4   4      519.45      484.50      4.26 o 
  -1   4   4      237.33      237.67      2.72 o 
   0   4   4      487.34      534.68      3.10 o 
   1   4   4      189.72      213.75     13.67 o 
   2   4   4       72.74       60.41      1.47 o 
   3   4   4      535.72      527.36      4.72 o 
   4   4   4       37.56       33.92      0.84 o 
   5   4   4       31.01       31.08      0.98 o 
   6   4   4       19.65       15.82      0.74 o 
  -6   5   4        0.10        0.89      0.66 o 
  -5   5   4       36.24       34.57      0.96 o 
  -4   5   4      105.45       84.25      4.89 o 
  -3   5   4      219.14      202.74      2.66 o 
  -2   5   4      773.83      823.71      7.50 o 
  -1   5   4       28.32       37.73      1.29 o 
   0   5   4       50.81       48.49      2.12 o 
   1   5   4      572.43      647.56      6.22 o 
   2   5   4       10.54        6.63      1.16 o 
   3   5   4        4.04        6.80      1.11 o 
   4   5   4      215.18      206.16      3.62 o 
   5   5   4       58.47       54.21      2.56 o 
   6   5   4       83.69       67.28      1.52 o 
  -5   6   4       16.80       18.67      1.15 o 
  -4   6   4        0.30        1.28      0.93 o 
  -3   6   4      160.81      143.61      2.92 o 
  -2   6   4       45.10       65.63      3.91 o 
  -1   6   4      117.49      116.68      1.48 o 
   0   6   4       91.78       88.28      2.98 o 
   1   6   4     1462.96     1569.38     40.61 o 
   2   6   4      143.17      120.60      4.76 o 
   3   6   4       26.25       17.55      1.36 o 
   4   6   4        3.92        6.78      1.08 o 
   5   6   4        3.19        0.65      0.65 o 
  -5   7   4       27.68       38.01      1.21 o 
  -4   7   4       77.01       81.18      2.13 o 
  -3   7   4        2.25        0.74      0.60 o 
  -2   7   4        1.28        2.96      0.57 o 
  -1   7   4        1.77        0.77      0.52 o 
   0   7   4       18.40       15.13      1.43 o 
   1   7   4      116.50      126.37      2.31 o 
   2   7   4       11.36       11.80      0.68 o 
   3   7   4      272.33      232.76      3.20 o 
   4   7   4      132.47      129.95      2.68 o 
   5   7   4       40.48       38.88      0.86 o 
  -4   8   4       61.53       66.04      1.56 o 
  -3   8   4       61.82       66.41      1.78 o 
  -2   8   4       15.14       14.98      0.74 o 
  -1   8   4      175.12      164.65      3.00 o 
   0   8   4        0.01        0.37      0.57 o 
   1   8   4        3.31        3.18      0.50 o 
   2   8   4      146.45      134.10      5.69 o 
   3   8   4        0.40        1.07      0.57 o 
   4   8   4      147.15      141.00      2.29 o 
  -3   9   4        0.23       -0.52      0.52 o 
  -2   9   4       57.11       54.91      1.43 o 
  -1   9   4      283.09      295.18      3.48 o 
   0   9   4       22.42       22.93      1.29 o 
   1   9   4        8.00        7.11      0.68 o 
   2   9   4        8.81        9.03      0.62 o 
   3   9   4      169.35      189.57      2.24 o 
   0  10   4        2.11        0.99      0.63 o 
   1  10   4       15.03       11.43      0.74 o 
  -7   0   5        6.99       10.04      0.76 o 
  -5   0   5       38.77       46.67      1.25 o 
  -3   0   5     5601.26     5588.50     16.97 o 
  -1   0   5     3018.74     2872.89      7.43 o 
   1   0   5     5001.16     4517.45     39.19 o 
   3   0   5      698.95      746.98      6.06 o 
   5   0   5      215.58      213.46      3.28 o 
   7   0   5        8.59        6.11      0.73 o 
  -7   1   5        6.46        5.45      0.44 o 
  -6   1   5       31.97       37.22      1.83 o 
  -5   1   5       82.59       71.38      1.02 o 
  -4   1   5      290.95      331.25     14.37 o 
  -3   1   5      176.35      184.36      2.16 o 
  -2   1   5       28.07       27.81      0.74 o 
  -1   1   5     8281.04     7927.76     52.68 o 
   1   1   5       68.84       75.12      0.94 o 
   2   1   5      511.59      534.53      2.81 o 
   3   1   5     1002.31     1012.27      7.57 o 
   4   1   5      104.08       99.23      2.88 o 
   5   1   5       33.67       26.18      1.41 o 
   6   1   5        0.00        0.01      0.65 o 
   7   1   5       10.15        8.41      0.86 o 
  -7   2   5       29.95       32.78      1.10 o 
  -6   2   5      729.16      682.72      5.61 o 
  -5   2   5       15.76       16.82      1.30 o 
  -4   2   5      155.28      160.46      3.91 o 
  -3   2   5       33.90       30.00      3.42 o 
  -2   2   5      984.89     1059.94      7.29 o 
  -1   2   5     2878.36     2896.85      6.64 o 
   0   2   5      779.41      784.74      4.31 o 
   1   2   5      515.32      566.57      2.03 o 
   2   2   5     1388.39     1541.69      4.35 o 
   3   2   5        5.11       11.16      0.85 o 
   4   2   5      158.67      160.30      2.31 o 
   5   2   5      410.60      353.59      6.71 o 
   6   2   5       64.45       53.68      1.01 o 
   7   2   5        2.71        3.73      0.66 o 
  -7   3   5       16.01       13.69      0.73 o 
  -6   3   5      165.49      180.41      2.84 o 
  -5   3   5      448.24      452.53     11.28 o 
  -4   3   5      279.99      313.54      2.58 o 
  -3   3   5       42.51       45.81      1.99 o 
  -2   3   5        4.82        7.46      1.90 o 
  -1   3   5     6349.04     6346.11      9.96 o 
   0   3   5       78.22       54.44      1.04 o 
   1   3   5      454.08      486.98      5.55 o 
   2   3   5      222.02      237.48      2.65 o 
   3   3   5       28.86       27.77      1.24 o 
   4   3   5       18.71       16.82      0.79 o 
   5   3   5        4.53        6.13      0.78 o 
   6   3   5        1.31        1.58      0.62 o 
   7   3   5       42.05       51.77      1.08 o 
  -6   4   5       58.13       59.06      1.54 o 
  -5   4   5       60.35       85.17      3.15 o 
  -4   4   5      112.60      110.15      1.49 o 
  -3   4   5       14.97        8.98      1.05 o 
  -2   4   5       23.81       21.42      1.10 o 
  -1   4   5        4.80        7.17      0.74 o 
   0   4   5      140.33      169.26      1.85 o 
   1   4   5      878.75      926.44     32.15 o 
   2   4   5      511.28      515.55     11.02 o 
   3   4   5        0.55        3.61      0.91 o 
   4   4   5      235.33      248.17      2.03 o 
   5   4   5        0.76        0.46      0.55 o 
   6   4   5       44.67       51.16      3.81 o 
  -6   5   5       10.10        7.44      0.46 o 
  -5   5   5      131.57      128.08      2.01 o 
  -4   5   5        0.72        0.78      0.95 o 
  -3   5   5        8.73        5.52      0.94 o 
  -2   5   5      318.96      315.88      5.47 o 
  -1   5   5      624.93      679.40     15.54 o 
   0   5   5      211.57      192.14     14.70 o 
   1   5   5     1894.57     2152.65     11.37 o 
   2   5   5        0.27        2.70      1.28 o 
   3   5   5        0.57        2.19      0.69 o 
   4   5   5        0.85        1.74      0.94 o 
   5   5   5        8.31       11.04      0.83 o 
   6   5   5       19.50       17.05      0.97 o 
  -5   6   5       10.02        8.53      0.90 o 
  -4   6   5      186.23      189.75      3.31 o 
  -3   6   5       31.17       40.56      1.73 o 
  -2   6   5      155.69      164.89      2.40 o 
  -1   6   5       77.09       66.51      1.26 o 
   0   6   5       11.22       10.56      0.62 o 
   1   6   5       11.75       19.32      1.21 o 
   2   6   5       69.61       76.33      1.47 o 
   3   6   5        0.69       -0.01      0.72 o 
   4   6   5       25.12       27.90      1.58 o 
   5   6   5        0.08       -0.18      0.56 o 
  -5   7   5       85.62       76.43      1.60 o 
  -4   7   5        0.06        1.42      0.83 o 
  -3   7   5       46.98       36.90      1.29 o 
  -2   7   5        0.31       -0.14      1.04 o 
  -1   7   5        2.24        2.51      0.62 o 
   0   7   5       67.72       55.24      1.30 o 
   1   7   5       18.09       13.19      0.98 o 
   2   7   5       53.68       44.94      1.07 o 
   3   7   5      110.26      102.44      2.69 o 
   4   7   5       11.15        7.58      1.03 o 
   5   7   5        1.82        1.85      0.47 o 
  -4   8   5       16.62       11.65      0.84 o 
  -3   8   5        7.17        4.25      0.51 o 
  -2   8   5        2.76        5.42      0.61 o 
  -1   8   5      173.93      169.22      3.07 o 
   0   8   5       78.77       65.94      2.09 o 
   1   8   5       12.53       18.91      0.67 o 
   2   8   5       78.79       77.24      3.03 o 
   3   8   5        3.04        4.70      0.63 o 
   4   8   5       13.37       13.25      0.95 o 
  -3   9   5       17.03       16.84      0.73 o 
  -2   9   5      154.09      169.84      2.37 o 
  -1   9   5      219.67      213.30      3.00 o 
   0   9   5       30.79       33.78      1.44 o 
   1   9   5       15.54       13.28      0.80 o 
   2   9   5        1.53        1.00      0.52 o 
   3   9   5       37.75       45.40      1.20 o 
   0  10   5        6.71        6.03      0.70 o 
   1  10   5       12.83       14.38      0.77 o 
  -6   0   6      108.80      102.90      2.27 o 
  -4   0   6      158.05      133.65      3.11 o 
  -2   0   6     5661.86     5569.82     14.16 o 
   0   0   6     1251.09     1128.73      4.90 o 
   2   0   6       44.84       54.40      1.49 o 
   4   0   6      556.47      592.89      6.08 o 
   6   0   6       42.59       34.45      1.65 o 
  -7   1   6       40.77       47.90      1.89 o 
  -6   1   6        1.08       10.30      4.51 o 
  -5   1   6       86.89       91.73      1.80 o 
  -4   1   6       75.01       74.89      2.56 o 
  -3   1   6     1291.80     1256.82      9.19 o 
  -2   1   6      483.99      598.18      3.18 o 
  -1   1   6      144.77      145.63      3.68 o 
   0   1   6     2617.28     2420.06     27.56 o 
   1   1   6      203.04      208.33      1.65 o 
   2   1   6      160.58      161.95      1.66 o 
   3   1   6     2955.24     3236.42     17.23 o 
   4   1   6       89.33       84.69      2.63 o 
   5   1   6      223.67      173.33      3.07 o 
   6   1   6       54.41       59.42      1.37 o 
   7   1   6       35.13       37.78      0.98 o 
  -7   2   6        0.29        0.39      0.58 o 
  -6   2   6       28.46       28.42      1.45 o 
  -5   2   6       57.22       65.13      1.95 o 
  -4   2   6       62.16       55.33      2.39 o 
  -3   2   6      135.62      124.49      9.36 o 
  -2   2   6      428.09      495.14      4.86 o 
  -1   2   6      260.13      283.95      2.36 o 
   1   2   6     2382.52     2407.96     10.13 o 
   2   2   6       38.77       48.69      0.89 o 
   3   2   6        0.07        1.64      0.68 o 
   4   2   6        5.56        6.22      0.78 o 
   5   2   6      419.20      352.87      3.14 o 
   6   2   6       21.77       24.47      0.78 o 
   7   2   6      130.48      136.97      1.96 o 
  -7   3   6       32.13       43.47      1.07 o 
  -6   3   6      210.20      237.46      3.16 o 
  -5   3   6       44.77       45.19      1.71 o 
  -4   3   6      241.93      252.22      4.29 o 
  -3   3   6      913.90      911.31     48.49 o 
  -2   3   6       77.87       69.37      1.86 o 
  -1   3   6      931.54      946.61      5.95 o 
   0   3   6      358.16      350.22      2.63 o 
   1   3   6       75.09       81.24      1.23 o 
   2   3   6     1772.95     1885.16      7.24 o 
   3   3   6     1461.45     1472.31     25.91 o 
   4   3   6        7.87        8.85      1.36 o 
   5   3   6      208.89      216.86      4.83 o 
   6   3   6        6.23        7.12      0.71 o 
   7   3   6        6.21        5.66      0.51 o 
  -6   4   6      179.26      177.51      2.47 o 
  -5   4   6        0.65        0.51      0.55 o 
  -4   4   6      802.95      690.83      3.90 o 
  -3   4   6      221.94      203.82     10.64 o 
  -2   4   6      131.11       84.35      1.92 o 
  -1   4   6       65.01       58.17      1.49 o 
   0   4   6      113.81      131.23      1.83 o 
   1   4   6        3.73        7.27      0.51 o 
   2   4   6      860.94      957.80      9.15 o 
   3   4   6      420.89      437.78      8.46 o 
   4   4   6      321.25      355.39      2.99 o 
   5   4   6       44.95       40.23      1.18 o 
   6   4   6        5.52        4.53      0.55 o 
  -6   5   6        0.92        0.41      0.43 o 
  -5   5   6       63.96       63.93      4.68 o 
  -4   5   6      935.44      859.41     25.40 o 
  -3   5   6      780.23      736.35      7.27 o 
  -2   5   6      147.24      147.82      3.24 o 
  -1   5   6       39.99       39.43      1.39 o 
   0   5   6       27.70       31.99      4.34 o 
   1   5   6      155.29      170.80      3.28 o 
   2   5   6      184.83      174.38      2.44 o 
   3   5   6      415.04      443.79      3.61 o 
   4   5   6      534.88      479.27      5.53 o 
   5   5   6       33.80       33.18      1.93 o 
   6   5   6       14.91       16.55      0.94 o 
  -5   6   6        0.90        2.05      0.74 o 
  -4   6   6        5.38        6.27      1.04 o 
  -3   6   6      211.06      214.44      3.53 o 
  -2   6   6      358.77      382.95      5.57 o 
  -1   6   6        0.26        1.34      0.48 o 
   0   6   6        5.00        5.79      0.63 o 
   1   6   6      347.45      357.93      4.16 o 
   2   6   6       89.90       84.40      1.54 o 
   3   6   6       61.88       51.87      1.48 o 
   4   6   6       17.29       20.20      1.42 o 
   5   6   6       18.80       17.40      1.48 o 
  -5   7   6        0.22        0.55      0.59 o 
  -4   7   6        4.19        3.48      0.89 o 
  -3   7   6       70.51       74.73      1.40 o 
  -2   7   6       81.26       81.71      1.50 o 
  -1   7   6        0.03        2.43      0.88 o 
   0   7   6       14.33       18.86      0.86 o 
   1   7   6        1.86       10.43      3.63 o 
   2   7   6       59.56       62.24      1.74 o 
   3   7   6      663.96      591.39      6.41 o 
   4   7   6        0.02        1.66      0.85 o 
   5   7   6      105.07      120.39      1.44 o 
  -4   8   6       90.88       79.97      1.64 o 
  -3   8   6        8.55       12.06      0.63 o 
  -2   8   6        1.62        2.96      0.55 o 
  -1   8   6       85.82       89.72      2.31 o 
   0   8   6       62.08       70.41      2.14 o 
   1   8   6        3.64        2.68      0.66 o 
   2   8   6       35.87       29.72      1.22 o 
   3   8   6      200.79      200.49      6.61 o 
   4   8   6       93.60       87.78      1.80 o 
  -3   9   6       29.21       27.80      0.83 o 
  -2   9   6      152.17      149.87      2.24 o 
  -1   9   6        3.32        3.39      0.85 o 
   0   9   6        4.25        2.95      0.85 o 
   1   9   6       26.47       24.92      0.95 o 
   2   9   6        3.05        1.87      0.51 o 
   3   9   6       78.78       74.94      1.42 o 
   0  10   6       32.24       33.34      1.13 o 
   1  10   6       10.19        7.17      0.63 o 
  -7   0   7       56.34       73.29      1.40 o 
  -5   0   7       10.51        7.57      0.91 o 
  -3   0   7     3819.84     3797.57     14.27 o 
  -1   0   7        4.92        6.77      0.62 o 
   1   0   7     2016.25     1813.71      7.15 o 
   3   0   7      315.67      327.26      4.13 o 
   5   0   7       23.91       14.60      0.89 o 
   7   0   7       30.43       35.99      1.15 o 
  -7   1   7        0.02        0.09      0.42 o 
  -6   1   7        2.66        1.00      0.55 o 
  -5   1   7       94.60      116.87      8.78 o 
  -4   1   7      802.11      768.89      8.07 o 
  -3   1   7      255.86      224.93      8.60 o 
  -2   1   7      881.99      947.43      4.14 o 
  -1   1   7      113.47      109.59      1.66 o 
   0   1   7     2702.63     2510.72     19.08 o 
   1   1   7      491.65      462.17      3.21 o 
   2   1   7      219.06      247.61      4.75 o 
   3   1   7        5.89        6.46      0.63 o 
   4   1   7        0.94        1.50      0.48 o 
   5   1   7       17.38       17.66      0.92 o 
   6   1   7        0.28        1.09      0.62 o 
   7   1   7       33.93       36.64      0.86 o 
  -7   2   7       52.29       58.60      1.30 o 
  -6   2   7       15.14       13.37      1.17 o 
  -5   2   7       35.40       38.80      1.56 o 
  -4   2   7       48.65       61.89      2.76 o 
  -3   2   7        0.37        3.08      0.75 o 
  -2   2   7       21.08       43.23      1.18 o 
  -1   2   7      542.71      582.92      8.31 o 
   0   2   7      826.61      849.20      5.14 o 
   1   2   7      142.43      185.43      4.29 o 
   2   2   7       66.50       61.27      1.33 o 
   3   2   7       62.60       66.78      2.46 o 
   4   2   7      105.84      102.70      1.47 o 
   5   2   7      126.94       99.11      2.55 o 
   6   2   7        1.78        1.36      0.51 o 
   7   2   7        2.13        3.20      0.57 o 
  -7   3   7       48.54       48.84      1.11 o 
  -6   3   7      135.78      140.16      2.48 o 
  -5   3   7      504.29      495.20      4.34 o 
  -4   3   7       53.20       60.29      1.42 o 
  -3   3   7       62.13       66.34      4.66 o 
  -2   3   7     1117.86     1270.13     20.32 o 
  -1   3   7       78.84       93.81      1.79 o 
   0   3   7       75.55       92.58      1.88 o 
   1   3   7      430.38      432.65      4.66 o 
   2   3   7       53.25       54.15      1.34 o 
   3   3   7      216.02      215.43      2.91 o 
   4   3   7       66.17       72.61      1.33 o 
   5   3   7      130.97      136.29      3.01 o 
   6   3   7       23.13       28.24      0.97 o 
  -6   4   7        3.07        1.69      0.71 o 
  -5   4   7       48.36       53.04      1.84 o 
  -4   4   7       68.24       75.39      1.97 o 
  -3   4   7      467.76      442.44     18.52 o 
  -2   4   7       18.08       22.83      1.14 o 
  -1   4   7     1580.92     1658.94      9.79 o 
   0   4   7       93.78       82.67      3.28 o 
   1   4   7       82.44       94.15      2.42 o 
   2   4   7      518.52      642.84     19.09 o 
   3   4   7       73.36       88.50      1.79 o 
   4   4   7       86.02       89.73      1.33 o 
   5   4   7       75.54       62.49      1.30 o 
   6   4   7       25.89       27.34      2.25 o 
  -6   5   7       18.65       18.29      0.58 o 
  -5   5   7       13.35       15.66      0.72 o 
  -4   5   7      386.34      354.90      6.99 o 
  -3   5   7      461.05      441.23      3.97 o 
  -2   5   7       23.38       31.63      1.45 o 
  -1   5   7       21.08       20.80      1.10 o 
   0   5   7       97.39      109.48      2.65 o 
   1   5   7        0.01        1.25      1.11 o 
   2   5   7       14.06       16.63      0.90 o 
   3   5   7       45.08       60.28      1.32 o 
   4   5   7       17.01       16.83      1.47 o 
   5   5   7       16.62       19.31      0.95 o 
   6   5   7        2.31        4.80      0.74 o 
  -5   6   7        0.02       -0.31      0.68 o 
  -4   6   7        5.01        5.32      0.90 o 
  -3   6   7      327.53      316.41      4.22 o 
  -2   6   7      191.44      197.50      2.39 o 
  -1   6   7        7.22        9.23      0.64 o 
   0   6   7      293.97      300.72      5.04 o 
   1   6   7       63.74       63.81      1.89 o 
   2   6   7       98.34      110.09      1.51 o 
   3   6   7       44.81       37.39      1.32 o 
   4   6   7        2.28        0.01      0.94 o 
   5   6   7        5.52        3.33      0.61 o 
  -5   7   7        1.00        0.80      0.57 o 
  -4   7   7       27.79       29.81      1.33 o 
  -3   7   7       31.63       40.06      2.20 o 
  -2   7   7       45.17       50.20      1.23 o 
  -1   7   7        1.78        2.39      0.86 o 
   0   7   7      110.24      107.15      1.74 o 
   1   7   7       79.33       76.26      2.86 o 
   2   7   7      140.55      132.97      1.71 o 
   3   7   7      222.42      189.15      2.55 o 
   4   7   7       34.99       27.90      1.39 o 
   5   7   7        9.95        7.64      0.51 o 
  -4   8   7       19.51       17.01      0.90 o 
  -3   8   7       59.98       52.89      1.78 o 
  -2   8   7      118.99      133.16      1.88 o 
  -1   8   7       42.18       48.60      1.78 o 
   0   8   7      211.93      200.26      3.41 o 
   1   8   7       10.21       12.02      1.04 o 
   2   8   7        3.83        4.96      0.56 o 
   3   8   7        6.01        7.74      0.70 o 
   4   8   7       15.34       18.75      0.98 o 
  -3   9   7       11.13        9.84      0.59 o 
  -2   9   7       46.81       45.04      1.32 o 
  -1   9   7       62.48       67.80      1.77 o 
   0   9   7       43.15       45.51      1.59 o 
   1   9   7        0.21        0.20      0.55 o 
   2   9   7       21.47       16.85      0.69 o 
   3   9   7        1.47        1.15      0.52 o 
  -1  10   7       44.59       47.37      1.06 o 
   0  10   7        0.96        1.14      0.56 o 
   1  10   7        5.61        5.50      0.57 o 
  -6   0   8        7.56       13.77      1.04 o 
  -4   0   8     1423.43     1524.24     10.48 o 
  -2   0   8      690.56      777.72      5.71 o 
   0   0   8     1634.07     1493.18      6.54 o 
   2   0   8       17.61       14.46      0.99 o 
   4   0   8      667.29      727.26     11.18 o 
   6   0   8        0.20       -0.13      0.93 o 
  -7   1   8        1.85        1.99      0.42 o 
  -6   1   8        0.82        0.92      0.53 o 
  -5   1   8       20.13       19.83      0.83 o 
  -4   1   8      568.60      561.06      6.98 o 
  -3   1   8      477.28      487.92     18.11 o 
  -2   1   8     3838.79     4139.56     19.44 o 
  -1   1   8       29.67       34.18      1.15 o 
   0   1   8      555.37      523.04      5.24 o 
   1   1   8     2227.48     2118.18     13.55 o 
   2   1   8      850.05      874.97      9.60 o 
   3   1   8       71.18       76.93      1.49 o 
   4   1   8      179.38      154.81      1.77 o 
   5   1   8        0.19        1.23      0.66 o 
   6   1   8        0.23        0.80      0.74 o 
   7   1   8      198.76      227.78      2.34 o 
  -7   2   8       41.57       35.22      1.39 o 
  -6   2   8       25.53       20.63      1.26 o 
  -5   2   8       20.31       12.27      1.12 o 
  -4   2   8        8.02        4.40      0.81 o 
  -3   2   8        0.08       -1.22      1.22 o 
  -2   2   8      613.32      756.41      4.50 o 
  -1   2   8      198.44      233.44      5.48 o 
   0   2   8      180.34      187.19      2.59 o 
   1   2   8     1023.99     1058.18      4.20 o 
   2   2   8       14.93       24.55      1.06 o 
   3   2   8      179.35      194.26      3.97 o 
   4   2   8      126.26      129.77      1.68 o 
   5   2   8      242.24      246.68     16.19 o 
   6   2   8       32.66       27.43      0.79 o 
   7   2   8        5.65        5.35      0.62 o 
  -7   3   8       86.29       86.72      1.87 o 
  -6   3   8        8.51        5.75      0.93 o 
  -5   3   8      130.92      126.26      1.74 o 
  -4   3   8       82.65       67.16      2.32 o 
  -3   3   8       95.83      112.65      7.86 o 
  -2   3   8       39.78       53.91      1.49 o 
  -1   3   8      546.50      643.81      3.16 o 
   0   3   8       20.72       18.95      1.05 o 
   1   3   8      822.87      838.54      6.62 o 
   2   3   8      119.33      144.41      3.32 o 
   3   3   8       76.91       65.91      2.52 o 
   4   3   8      551.39      624.59      4.11 o 
   5   3   8       20.39       13.76      1.50 o 
   6   3   8       34.94       39.23      1.06 o 
  -6   4   8      137.35      127.12      2.08 o 
  -5   4   8       12.11       17.65      0.79 o 
  -4   4   8        0.32        2.12      0.85 o 
  -3   4   8      157.52      195.21      2.78 o 
  -2   4   8      407.98      440.20      5.69 o 
  -1   4   8      189.62      196.44      4.32 o 
   0   4   8      670.22      776.14      6.02 o 
   1   4   8      609.20      594.49      5.99 o 
   2   4   8      921.09      971.63      8.84 o 
   3   4   8      382.01      396.66     13.52 o 
   4   4   8      141.14      144.19      1.65 o 
   5   4   8      189.64      193.27      2.16 o 
   6   4   8       53.36       49.27      0.99 o 
  -6   5   8        3.33        4.34      0.43 o 
  -5   5   8       16.87       16.06      1.42 o 
  -4   5   8        0.07        1.86      0.65 o 
  -3   5   8      370.29      379.48      2.70 o 
  -2   5   8     1422.07     1509.62      8.59 o 
  -1   5   8        0.43        2.38      0.96 o 
   0   5   8      132.08      155.66      3.24 o 
   1   5   8      172.70      180.03      3.52 o 
   2   5   8        0.23        2.68      1.19 o 
   3   5   8      153.07      154.94      4.26 o 
   4   5   8      443.30      397.53      5.15 o 
   5   5   8       21.53       27.02      2.37 o 
   6   5   8       26.62       41.65      1.21 o 
  -5   6   8       19.35       13.94      0.99 o 
  -4   6   8        0.11        0.66      0.80 o 
  -3   6   8      230.77      232.09      3.62 o 
  -2   6   8      929.33      838.20      4.40 o 
  -1   6   8        6.96        6.84      1.34 o 
   0   6   8        1.89        1.50      0.58 o 
   1   6   8       86.40       90.43      2.20 o 
   2   6   8      118.52      106.54      6.66 o 
   3   6   8      181.04      166.38      3.80 o 
   4   6   8        1.37        2.04      1.02 o 
   5   6   8      293.20      286.68      6.70 o 
  -5   7   8       14.93       14.84      0.83 o 
  -4   7   8       32.06       30.79      1.33 o 
  -3   7   8       53.99       53.78      1.21 o 
  -2   7   8      768.67      695.97      9.98 o 
  -1   7   8      204.19      179.76      3.20 o 
   0   7   8        1.58        1.10      0.89 o 
   1   7   8      169.37      178.45      4.79 o 
   2   7   8       13.30       15.59      0.75 o 
   3   7   8      287.23      295.10      3.11 o 
   4   7   8       21.43       20.58      1.28 o 
   5   7   8       20.79       16.39      1.11 o 
  -4   8   8        1.29        1.45      0.56 o 
  -3   8   8       65.79       75.30      1.85 o 
  -2   8   8      617.69      586.85      9.83 o 
  -1   8   8        1.94        2.88      0.99 o 
   0   8   8      137.27      130.85      2.80 o 
   1   8   8        2.67        4.32      0.66 o 
   2   8   8        7.73       10.66      0.63 o 
   3   8   8       94.36      100.44      1.61 o 
   4   8   8       59.40       63.23      1.48 o 
  -3   9   8       52.11       50.88      0.99 o 
  -2   9   8       66.93       71.62      1.60 o 
  -1   9   8      120.03      117.99      2.24 o 
   0   9   8       83.31       78.37      1.96 o 
   1   9   8        2.02        2.25      0.57 o 
   2   9   8        2.91        5.39      0.53 o 
   3   9   8       10.67        7.71      0.59 o 
  -1  10   8        7.89        8.18      0.42 o 
   0  10   8        8.40        6.55      0.66 o 
   1  10   8       52.25       50.30      1.15 o 
  -7   0   9        2.08        0.45      0.49 o 
  -5   0   9       22.81       26.62      1.30 o 
  -3   0   9     2431.27     2609.77     12.54 o 
  -1   0   9     1348.15     1331.50      7.10 o 
   1   0   9     1277.29     1136.20      6.40 o 
   3   0   9      268.59      216.07      3.55 o 
   5   0   9       68.44       52.90      1.35 o 
   7   0   9       50.52       73.38      1.45 o 
  -7   1   9       15.52       13.86      0.89 o 
  -6   1   9        2.09        3.68      0.53 o 
  -5   1   9        4.49        8.71      0.66 o 
  -4   1   9        0.16        1.12      1.56 o 
  -3   1   9       97.12       81.15      5.45 o 
  -2   1   9      803.63      896.47      4.33 o 
  -1   1   9      201.96      206.98      2.81 o 
   0   1   9     1108.42     1102.48     12.72 o 
   1   1   9     1669.52     1680.07     14.63 o 
   2   1   9     1230.38     1255.65     17.84 o 
   3   1   9      104.88      133.39      1.96 o 
   4   1   9       35.21       28.30      0.65 o 
   5   1   9       29.95       37.43      1.45 o 
   6   1   9       25.69       29.20      1.05 o 
   7   1   9       49.32       56.62      1.13 o 
  -7   2   9       13.49       13.83      0.52 o 
  -6   2   9      172.84      168.39      2.72 o 
  -5   2   9       10.51       14.89      1.16 o 
  -4   2   9        4.31        1.78      0.78 o 
  -3   2   9      391.36      417.00      6.13 o 
  -2   2   9     1337.86     1463.51     10.03 o 
  -1   2   9      990.11     1096.26     38.71 o 
   0   2   9       66.56       72.18      1.74 o 
   1   2   9       78.07       78.85      1.26 o 
   2   2   9     1790.07     1915.51     20.93 o 
   3   2   9        0.05        6.64      1.17 o 
   4   2   9       44.19       42.07      1.03 o 
   5   2   9        7.52       10.18      1.51 o 
   6   2   9        0.16        1.04      0.48 o 
   7   2   9        4.57        4.81      0.53 o 
  -7   3   9        0.17        0.79      0.32 o 
  -6   3   9       73.52       71.39      1.76 o 
  -5   3   9       30.37       27.37      5.23 o 
  -4   3   9      121.90      116.66      1.63 o 
  -3   3   9       37.23       47.40      2.45 o 
  -2   3   9      385.46      437.34      6.03 o 
  -1   3   9     2343.74     2535.54     39.47 o 
   0   3   9     2339.81     2487.42     10.42 o 
   1   3   9       29.67       28.83      1.44 o 
   2   3   9      120.10      132.22      3.26 o 
   3   3   9       28.65       43.77      2.23 o 
   4   3   9      390.39      396.02      5.78 o 
   5   3   9       11.83        7.86      0.80 o 
   6   3   9       35.67       39.11      1.04 o 
  -6   4   9       67.58       57.79      1.49 o 
  -5   4   9      288.70      254.55      3.92 o 
  -4   4   9       56.05       45.06      1.09 o 
  -3   4   9      102.48      109.73      3.36 o 
  -2   4   9       56.48       35.97      1.40 o 
  -1   4   9     1527.92     1555.60     10.72 o 
   0   4   9        0.01        4.22      0.79 o 
   1   4   9      239.78      234.57      3.94 o 
   2   4   9       45.15       44.29      2.08 o 
   3   4   9        0.17        1.96      0.66 o 
   4   4   9      333.33      315.35      2.41 o 
   5   4   9      166.48      151.56      2.53 o 
   6   4   9       50.10       43.35      1.65 o 
  -6   5   9       13.28       11.41      0.79 o 
  -5   5   9       58.72       60.83      1.19 o 
  -4   5   9        6.68        9.81      0.65 o 
  -3   5   9      868.56      956.23      5.05 o 
  -2   5   9       16.64       19.90      0.74 o 
  -1   5   9       62.15       57.91      2.42 o 
   0   5   9     1260.37     1283.60      9.34 o 
   1   5   9      164.88      205.54      3.83 o 
   2   5   9       15.88       12.73      0.93 o 
   3   5   9      186.16      200.50      2.59 o 
   4   5   9      286.18      269.98      4.33 o 
   5   5   9       37.54       33.59      1.06 o 
   6   5   9        1.28        1.45      0.62 o 
  -5   6   9       52.65       50.06      1.50 o 
  -4   6   9        4.80        3.78      0.85 o 
  -3   6   9      353.23      332.21      7.58 o 
  -2   6   9       48.78       42.05      2.12 o 
  -1   6   9       19.63       21.75      0.82 o 
   0   6   9      659.31      627.76      5.58 o 
   1   6   9      169.10      150.18      2.75 o 
   2   6   9       15.69       22.25      2.20 o 
   3   6   9      305.11      276.18      8.82 o 
   4   6   9      459.60      439.78      5.16 o 
   5   6   9        2.40        3.70      0.60 o 
  -5   7   9      101.66      114.61      1.78 o 
  -4   7   9       11.94        9.85      0.59 o 
  -3   7   9        1.20        2.55      1.37 o 
  -2   7   9       87.50      103.43      1.65 o 
  -1   7   9       49.93       53.14      1.90 o 
   0   7   9      462.95      446.22      5.02 o 
   1   7   9        2.48        4.32      0.71 o 
   2   7   9        1.95        2.22      0.57 o 
   3   7   9       92.10       87.41      1.78 o 
   4   7   9       44.78       48.92      1.71 o 
   5   7   9       31.69       36.72      1.79 o 
  -4   8   9        8.96       10.09      0.69 o 
  -3   8   9        0.02        0.07      0.43 o 
  -2   8   9      148.10      164.67      8.17 o 
  -1   8   9      188.31      187.29      3.21 o 
   0   8   9       26.85       36.64      1.69 o 
   1   8   9      107.01      115.46      3.28 o 
   2   8   9       11.48       11.51      0.61 o 
   3   8   9       19.72       17.05      1.42 o 
   4   8   9        0.03        0.01      0.57 o 
  -2   9   9       47.50       48.19      1.34 o 
  -1   9   9       35.09       40.71      1.41 o 
   0   9   9       32.81       33.89      1.36 o 
   1   9   9        1.70        0.78      0.49 o 
   2   9   9       33.57       35.55      1.03 o 
   3   9   9        5.61        7.25      0.55 o 
  -1  10   9       34.55       42.01      2.05 o 
   0  10   9        2.81        2.10      0.52 o 
   1  10   9        3.20        2.72      0.47 o 
  -6   0  10      184.39      159.15      2.54 o 
  -4   0  10       75.37       63.15      2.23 o 
  -2   0  10      122.36      142.05      2.68 o 
   0   0  10      764.75      742.55      5.21 o 
   2   0  10     1101.87     1083.37      7.20 o 
   4   0  10      441.82      432.55      7.89 o 
   6   0  10      218.93      230.31      3.50 o 
  -7   1  10        0.03        0.16      0.39 o 
  -6   1  10       10.51        9.05      0.93 o 
  -5   1  10        7.19        3.94      0.92 o 
  -4   1  10       79.28       97.00      9.01 o 
  -3   1  10      601.48      688.31     22.84 o 
  -2   1  10      496.85      594.16      5.16 o 
  -1   1  10        0.12        2.79      0.61 o 
   0   1  10     2109.57     1979.32     23.22 o 
   1   1  10     1645.37     1630.17      9.87 o 
   2   1  10       44.55       51.47      1.18 o 
   3   1  10      521.83      477.50      3.72 o 
   4   1  10      307.33      295.06      2.35 o 
   5   1  10        1.25        0.73      0.65 o 
   6   1  10       16.24       10.31      0.78 o 
   7   1  10        1.99        4.54      0.56 o 
  -7   2  10        3.21        2.26      0.38 o 
  -6   2  10        0.08        0.06      0.79 o 
  -5   2  10       31.88       34.72      1.45 o 
  -4   2  10       21.12       25.40      0.76 o 
  -3   2  10      160.86      188.47      4.23 o 
  -2   2  10      488.02      478.18      5.97 o 
  -1   2  10     1898.11     2055.35     67.59 o 
   0   2  10     1935.19     1948.28      6.34 o 
   1   2  10        6.76        6.30      0.56 o 
   2   2  10      533.35      602.70      9.36 o 
   3   2  10      434.07      452.49      6.09 o 
   4   2  10      217.55      214.03      2.94 o 
   5   2  10      214.90      178.01      7.53 o 
   6   2  10       35.05       37.05      0.84 o 
  -7   3  10        1.10        0.50      0.30 o 
  -6   3  10       28.88       27.99      1.25 o 
  -5   3  10      211.08      192.87      2.10 o 
  -4   3  10      169.50      142.58      2.19 o 
  -3   3  10       28.14       34.97      2.14 o 
  -2   3  10      374.23      343.24      5.51 o 
  -1   3  10     4137.17     4405.45     80.51 o 
   0   3  10     2565.52     2618.79     11.15 o 
   1   3  10      511.98      552.42      5.74 o 
   2   3  10       18.34       17.76      1.45 o 
   3   3  10      422.04      425.66      6.28 o 
   4   3  10       51.99       51.84      0.95 o 
   5   3  10        7.98        8.84      0.82 o 
   6   3  10       87.62       79.68      1.60 o 
  -6   4  10       42.64       48.74      1.37 o 
  -5   4  10       79.56       64.20      1.25 o 
  -4   4  10        6.98        5.79      0.77 o 
  -3   4  10       63.09       54.42      1.41 o 
  -2   4  10      134.23      122.54      3.57 o 
  -1   4  10      853.13      815.09      7.97 o 
   0   4  10       19.57       23.40      1.24 o 
   1   4  10       39.81       53.76      2.09 o 
   2   4  10      340.95      330.99      5.34 o 
   3   4  10        4.71        6.69      0.96 o 
   4   4  10       94.52       78.33      1.92 o 
   5   4  10       21.45       27.97      0.87 o 
   6   4  10       31.22       37.99      1.67 o 
  -6   5  10        1.32        2.88      0.64 o 
  -5   5  10        0.86        0.66      0.49 o 
  -4   5  10       72.41       57.15      0.96 o 
  -3   5  10        2.03        2.34      0.98 o 
  -2   5  10      357.84      394.51      3.49 o 
  -1   5  10      504.35      514.16      6.89 o 
   0   5  10       56.07       55.47      2.13 o 
   1   5  10      289.21      308.83      4.77 o 
   2   5  10      236.54      248.95      3.72 o 
   3   5  10      279.23      280.78      3.06 o 
   4   5  10      561.52      551.89      6.10 o 
   5   5  10       12.63       16.13      0.84 o 
   6   5  10       28.63       37.39      1.08 o 
  -5   6  10       42.15       35.43      1.29 o 
  -4   6  10       36.37       36.28      1.54 o 
  -3   6  10        0.98        4.70      1.03 o 
  -2   6  10       50.82       45.86      1.14 o 
  -1   6  10      985.91      957.37      4.52 o 
   0   6  10      154.89      137.92      2.73 o 
   1   6  10       95.52      102.79      2.34 o 
   2   6  10        3.31        4.76      0.75 o 
   3   6  10       95.77       97.07      1.95 o 
   4   6  10      300.80      265.93      4.03 o 
   5   6  10       93.98       88.54      3.83 o 
  -5   7  10       25.01       25.83      0.94 o 
  -4   7  10        2.55        3.50      0.51 o 
  -3   7  10       13.19       12.35      0.63 o 
  -2   7  10       70.70       75.66      1.18 o 
  -1   7  10     1352.27     1294.69      8.41 o 
   0   7  10       45.61       52.64      1.91 o 
   1   7  10      231.07      226.41      7.92 o 
   2   7  10        1.47        3.61      0.70 o 
   3   7  10       30.72       31.34      1.28 o 
   4   7  10      378.82      348.67      3.95 o 
   5   7  10       74.15       92.23      1.48 o 
  -4   8  10       55.28       63.40      1.33 o 
  -3   8  10       18.79       21.60      0.73 o 
  -2   8  10        6.06        7.68      0.85 o 
  -1   8  10       38.09       35.25      1.64 o 
   0   8  10      243.72      233.64      3.63 o 
   1   8  10      155.10      161.45      2.34 o 
   2   8  10       15.09       13.91      0.63 o 
   3   8  10        0.57        1.20      0.50 o 
   4   8  10        2.21        2.42      0.52 o 
  -2   9  10       20.52       20.76      0.95 o 
  -1   9  10       45.63       41.55      1.40 o 
   0   9  10       32.79       39.71      1.42 o 
   1   9  10       19.62       20.95      0.79 o 
   2   9  10        5.87        4.52      0.79 o 
   0  10  10       17.64       18.35      0.78 o 
  -7   0  11       27.06       32.66      0.86 o 
  -5   0  11       42.10       23.46      1.25 o 
  -3   0  11      308.61      344.36      4.84 o 
  -1   0  11      279.47      245.33      3.42 o 
   1   0  11       78.16       79.43      1.97 o 
   3   0  11      431.74      448.96      5.35 o 
   5   0  11        0.03        0.39      0.64 o 
   7   0  11        3.23        2.61      0.53 o 
  -7   1  11        3.47        3.66      0.40 o 
  -6   1  11       34.74       30.24      1.64 o 
  -5   1  11       91.95       72.97      1.90 o 
  -4   1  11       35.41       26.73      0.84 o 
  -3   1  11      308.08      289.01      4.91 o 
  -2   1  11       61.20       80.68      3.55 o 
  -1   1  11      833.62      804.26      6.08 o 
   0   1  11      311.08      371.85     24.50 o 
   1   1  11      169.41      173.09      4.28 o 
   2   1  11      184.32      210.47      2.36 o 
   3   1  11       22.06       23.46      1.08 o 
   4   1  11       81.12       94.71      1.45 o 
   5   1  11        2.60        4.38      0.60 o 
   6   1  11        2.94        1.28      0.58 o 
   7   1  11        4.22        7.18      0.56 o 
  -7   2  11       47.44       49.02      2.82 o 
  -6   2  11      103.56      103.23      2.11 o 
  -5   2  11        6.20        4.73      0.88 o 
  -4   2  11       56.49       71.68      2.28 o 
  -3   2  11      286.56      323.82      5.61 o 
  -2   2  11      483.39      487.63      6.20 o 
  -1   2  11       11.37       22.60      1.19 o 
   0   2  11      476.64      538.60      3.81 o 
   1   2  11      291.46      311.96      2.73 o 
   2   2  11     3809.06     3762.50     54.81 o 
   3   2  11       96.72      109.78      3.15 o 
   4   2  11       26.46       17.56      0.77 o 
   5   2  11        1.70        2.21      0.71 o 
   6   2  11       56.40       52.11      1.16 o 
  -7   3  11        0.23        0.05      0.41 o 
  -6   3  11       20.09       12.54      0.97 o 
  -5   3  11      173.11      150.98      3.16 o 
  -4   3  11       57.73       57.00      1.16 o 
  -3   3  11       25.11       30.14      2.21 o 
  -2   3  11      848.68      923.54      9.28 o 
  -1   3  11       54.49       47.66      1.27 o 
   0   3  11       39.53       48.27      1.70 o 
   1   3  11       15.63       27.36      1.51 o 
   2   3  11        4.85        2.96      1.03 o 
   3   3  11      228.32      227.38     16.52 o 
   4   3  11      158.49      158.85      2.47 o 
   5   3  11      182.58      166.85      2.15 o 
   6   3  11      153.44      170.13      1.78 o 
  -6   4  11       84.30       96.68      1.79 o 
  -5   4  11       56.63       51.71      1.14 o 
  -4   4  11        1.71        2.81      1.08 o 
  -3   4  11       14.78       13.43      1.40 o 
  -2   4  11      176.50      190.39      4.63 o 
  -1   4  11        2.36        2.16      1.23 o 
   0   4  11       17.90        8.39      0.92 o 
   1   4  11       51.32       47.54      2.00 o 
   2   4  11      187.39      177.62      4.02 o 
   3   4  11      229.85      223.15      4.58 o 
   4   4  11       11.08       12.65      1.53 o 
   5   4  11      285.77      289.45      8.61 o 
   6   4  11        1.57        3.35      0.49 o 
  -6   5  11       70.88       74.64      1.26 o 
  -5   5  11      113.59      112.46      7.11 o 
  -4   5  11       17.38       15.24      0.65 o 
  -3   5  11      368.98      329.67      4.12 o 
  -2   5  11       48.66       29.77      0.93 o 
  -1   5  11      337.48      316.29      4.74 o 
   0   5  11       89.91       81.35      2.55 o 
   1   5  11       81.44       84.44      1.69 o 
   2   5  11      178.04      193.54      4.64 o 
   3   5  11      197.47      194.63      2.57 o 
   4   5  11       77.75       84.67      2.55 o 
   5   5  11      130.32      123.92      1.73 o 
   6   5  11        1.07        1.00      0.57 o 
  -5   6  11      116.79      110.90      2.04 o 
  -4   6  11       82.58       69.72      1.99 o 
  -3   6  11      142.68      115.68      1.72 o 
  -2   6  11      935.06      791.54      5.87 o 
  -1   6  11       51.65       60.28      8.06 o 
   0   6  11       65.89       50.28      1.75 o 
   1   6  11       82.18       69.76      2.00 o 
   2   6  11      862.44      873.34     13.94 o 
   3   6  11       31.06       29.46      4.07 o 
   4   6  11      202.61      225.66      3.69 o 
   5   6  11        0.10        1.47      0.52 o 
  -5   7  11       18.29       23.70      0.87 o 
  -4   7  11       71.68       65.09      1.23 o 
  -3   7  11       21.44       18.48      0.86 o 
  -2   7  11      292.41      294.55      2.61 o 
  -1   7  11       59.04       61.97      2.04 o 
   0   7  11        9.73        8.42      1.03 o 
   1   7  11      457.97      465.28      5.00 o 
   2   7  11      117.98      120.56      2.09 o 
   3   7  11        3.21        3.87      0.73 o 
   4   7  11      104.17      103.79      2.18 o 
  -4   8  11       40.84       46.38      1.15 o 
  -3   8  11        1.13        0.45      0.45 o 
  -2   8  11       23.58       17.80      0.71 o 
  -1   8  11      475.22      458.95      4.86 o 
   0   8  11      145.48      151.04      2.92 o 
   1   8  11        0.33        1.08      0.49 o 
   2   8  11        5.89        8.13      2.02 o 
   3   8  11        0.05        0.17      0.69 o 
   4   8  11        0.21        0.22      0.37 o 
  -2   9  11       47.89       44.47      1.25 o 
  -1   9  11       35.75       35.45      1.27 o 
   0   9  11        3.08        2.89      0.55 o 
   1   9  11       10.55       12.91      0.66 o 
   2   9  11        3.94        3.38      0.46 o 
  -6   0  12        4.01        3.17      0.51 o 
  -4   0  12       52.08       36.79      1.33 o 
  -2   0  12       68.05       69.01      2.05 o 
   0   0  12      548.14      595.75      5.17 o 
   2   0  12      155.18      162.45      3.09 o 
   4   0  12       71.15       74.68      3.59 o 
   6   0  12       10.93        4.45      0.94 o 
  -7   1  12        0.04        0.92      0.34 o 
  -6   1  12        2.74        3.45      1.13 o 
  -5   1  12        9.33       10.69      0.54 o 
  -4   1  12       19.38       19.00      0.87 o 
  -3   1  12       59.66       68.45      2.52 o 
  -2   1  12      247.34      269.13      7.10 o 
  -1   1  12       13.61       22.14      1.24 o 
   0   1  12      143.53      175.46      5.74 o 
   1   1  12      140.81      163.00      2.03 o 
   2   1  12      777.14      691.78      4.39 o 
   3   1  12       14.50       23.80      1.13 o 
   4   1  12      101.34       83.38      1.19 o 
   5   1  12        0.22        0.13      0.53 o 
   6   1  12        3.53        3.34      0.62 o 
  -7   2  12       41.03       46.46      0.70 o 
  -6   2  12       18.23       20.84      1.16 o 
  -5   2  12       92.53       85.76      2.05 o 
  -4   2  12      201.26      182.15      2.38 o 
  -3   2  12      605.34      687.77      8.32 o 
  -2   2  12       39.51       58.06      2.33 o 
  -1   2  12     1039.82     1168.62      7.77 o 
   0   2  12       19.33       24.00      0.92 o 
   1   2  12      158.48      132.65      2.62 o 
   2   2  12      166.64      183.03      4.19 o 
   3   2  12      108.85      115.99      3.27 o 
   4   2  12        1.00        0.81      0.56 o 
   5   2  12      350.85      352.37      3.18 o 
   6   2  12      115.09       91.68      1.42 o 
  -6   3  12        0.00        0.23      0.72 o 
  -5   3  12      129.37      126.98      1.73 o 
  -4   3  12      102.23       73.06      1.34 o 
  -3   3  12       45.29       34.95      6.51 o 
  -2   3  12       62.43       86.42      3.05 o 
  -1   3  12        6.04        7.10      0.68 o 
   0   3  12      322.73      312.65      4.23 o 
   1   3  12      725.09      803.75      7.35 o 
   2   3  12      129.87      139.91      3.52 o 
   3   3  12        3.91        5.33      0.62 o 
   4   3  12       23.21       25.83      0.87 o 
   5   3  12      439.95      396.99      5.52 o 
   6   3  12        3.93        3.38      0.52 o 
  -6   4  12       11.92        8.08      0.77 o 
  -5   4  12        8.89        9.45      0.68 o 
  -4   4  12       53.99       58.80      1.23 o 
  -3   4  12       65.32       67.01      1.17 o 
  -2   4  12      300.55      333.87      6.17 o 
  -1   4  12     1059.36      949.83      9.02 o 
   0   4  12     2105.74     2268.32     11.65 o 
   1   4  12      477.53      459.98      5.85 o 
   2   4  12       96.22       90.52      1.87 o 
   3   4  12        9.92        8.94      0.77 o 
   4   4  12       12.21       14.90      1.84 o 
   5   4  12        2.37        2.86      0.66 o 
   6   4  12      138.92      144.27      2.07 o 
  -6   5  12      312.13      352.68      1.85 o 
  -5   5  12       31.78       31.56      1.45 o 
  -4   5  12        6.56        5.72      0.48 o 
  -3   5  12       32.91       38.42      1.86 o 
  -2   5  12       11.67       20.23      0.98 o 
  -1   5  12       92.57       91.73      2.25 o 
   0   5  12      183.89      179.53      7.67 o 
   1   5  12       64.11       61.23      1.21 o 
   2   5  12      576.80      602.72      4.80 o 
   3   5  12       27.84       29.43      1.20 o 
   4   5  12        1.89        3.58      0.78 o 
   5   5  12       33.77       40.44      1.03 o 
  -5   6  12        2.76        1.97      0.65 o 
  -4   6  12        0.27        0.53      0.54 o 
  -3   6  12      934.02      867.01      4.54 o 
  -2   6  12       81.77       75.95      2.84 o 
  -1   6  12      355.64      353.57      7.79 o 
   0   6  12      154.99      154.64      2.06 o 
   1   6  12      136.08      118.13      2.48 o 
   2   6  12       67.25       62.40      1.60 o 
   3   6  12      113.09      124.92      2.14 o 
   4   6  12       91.88       82.55      2.32 o 
   5   6  12      118.57      122.51      5.57 o 
  -5   7  12       30.31       36.07      0.98 o 
  -4   7  12       42.63       39.89      1.25 o 
  -3   7  12       10.36       13.61      0.69 o 
  -2   7  12       30.03       21.17      1.54 o 
  -1   7  12       45.10       35.71      1.62 o 
   0   7  12      388.51      348.89      4.43 o 
   1   7  12      499.31      522.97      5.23 o 
   2   7  12       14.37       12.28      0.66 o 
   3   7  12        0.71        1.34      0.66 o 
   4   7  12       80.22       89.31      2.00 o 
  -4   8  12       28.03       26.39      0.87 o 
  -3   8  12        6.51        6.00      0.59 o 
  -2   8  12       14.66       14.37      0.66 o 
  -1   8  12      154.98      145.43      2.81 o 
   0   8  12      107.60      108.33      2.46 o 
   1   8  12        0.07        1.51      0.52 o 
   2   8  12        0.62        0.58      0.55 o 
   3   8  12        5.38        3.71      0.72 o 
   4   8  12       62.40       70.49      3.41 o 
  -2   9  12        0.03        0.22      0.54 o 
  -1   9  12       44.92       45.95      1.38 o 
   0   9  12      177.72      180.32      3.78 o 
   1   9  12      132.44      121.70      8.40 o 
   2   9  12        1.84        2.58      0.43 o 
  -5   0  13      402.26      425.59      4.27 o 
  -3   0  13      197.76      256.76      4.39 o 
  -1   0  13       28.52       40.34      1.65 o 
   1   0  13      634.90      646.72      5.80 o 
   3   0  13       31.83       21.34      1.38 o 
   5   0  13        8.16        7.71      1.18 o 
  -7   1  13       39.77       37.41      0.88 o 
  -6   1  13       53.65       49.41      2.88 o 
  -5   1  13        2.63        1.52      0.47 o 
  -4   1  13       38.96       40.00      1.01 o 
  -3   1  13       53.26       41.55      2.08 o 
  -2   1  13      665.07      700.22     37.06 o 
  -1   1  13        1.93        2.71      0.84 o 
   0   1  13       64.48       55.05      1.28 o 
   1   1  13      233.87      221.30      4.53 o 
   2   1  13       28.07       17.62      2.74 o 
   3   1  13        6.58       13.11      1.23 o 
   4   1  13        6.56        4.80      0.55 o 
   5   1  13        0.25        2.52      0.56 o 
   6   1  13       10.60        7.39      0.67 o 
  -6   2  13        0.25        0.14      0.75 o 
  -5   2  13        1.10        1.59      0.80 o 
  -4   2  13       33.29       25.93      0.66 o 
  -3   2  13        0.00        2.31      1.44 o 
  -2   2  13      155.83      179.70      4.01 o 
  -1   2  13     2409.07     2818.31     12.60 o 
   0   2  13     4127.91     4342.20     14.39 o 
   1   2  13      707.06      735.92     23.16 o 
   2   2  13      426.45      427.23     25.90 o 
   3   2  13        0.05        0.97      0.87 o 
   4   2  13      119.05       92.14      1.43 o 
   5   2  13        1.87        1.39      0.67 o 
   6   2  13        0.01        0.56      0.51 o 
  -6   3  13       68.60       58.75      1.55 o 
  -5   3  13       63.34       51.80      1.21 o 
  -4   3  13      178.20      178.86      2.90 o 
  -3   3  13       31.25       46.17      1.08 o 
  -2   3  13       99.17       72.58      2.82 o 
  -1   3  13       86.22       70.76      3.21 o 
   0   3  13      836.01      842.82      7.13 o 
   1   3  13      271.87      260.89      4.34 o 
   2   3  13        0.13        1.86      1.24 o 
   3   3  13       17.75       23.62      1.20 o 
   4   3  13       35.80       30.77      0.92 o 
   5   3  13       79.56       78.09      1.96 o 
   6   3  13        1.15        0.20      0.63 o 
  -6   4  13        6.11        4.75      0.67 o 
  -5   4  13       57.61       62.48      1.23 o 
  -4   4  13      211.54      183.41      2.38 o 
  -3   4  13     1049.73     1025.46      5.67 o 
  -2   4  13      725.37      754.23     20.20 o 
  -1   4  13       15.15       16.61      1.45 o 
   0   4  13       98.00       69.79      2.26 o 
   1   4  13       10.37       12.42      1.24 o 
   2   4  13      127.36      133.42      1.71 o 
   3   4  13       70.00       49.23      5.44 o 
   4   4  13       13.06       17.39      1.24 o 
   5   4  13       11.13       16.00      1.90 o 
   6   4  13       10.26       11.66      0.79 o 
  -6   5  13        0.04        1.22      0.46 o 
  -5   5  13      146.97      146.37      3.85 o 
  -4   5  13      245.51      262.96      3.02 o 
  -3   5  13      305.03      269.47      2.38 o 
  -2   5  13       11.49       18.70      0.78 o 
  -1   5  13        0.67        0.68      0.60 o 
   0   5  13       39.96       39.35      4.52 o 
   1   5  13      238.41      225.72      2.49 o 
   2   5  13      100.65       99.83      1.89 o 
   3   5  13      991.27      916.93      9.26 o 
   4   5  13       16.03       20.52      1.05 o 
   5   5  13        6.76       10.62      0.65 o 
  -5   6  13       75.20       89.84      1.61 o 
  -4   6  13       42.47       44.49      1.19 o 
  -3   6  13        3.17        1.46      0.57 o 
  -2   6  13      493.20      472.65      7.01 o 
  -1   6  13       36.31       36.72      1.01 o 
   0   6  13     1779.43     1685.55     23.04 o 
   1   6  13      178.33      201.99      3.17 o 
   2   6  13      172.94      162.56      2.41 o 
   3   6  13      160.14      145.07      4.39 o 
   4   6  13       24.68       21.56      1.39 o 
   5   6  13       10.02        8.97      0.50 o 
  -5   7  13        9.72       13.21      0.64 o 
  -4   7  13       45.99       48.73      0.98 o 
  -3   7  13        0.19        0.02      0.49 o 
  -2   7  13       15.43       14.10      0.73 o 
  -1   7  13        2.71        3.81      0.96 o 
   0   7  13     1000.23      965.43      7.23 o 
   1   7  13      193.20      210.44      6.34 o 
   2   7  13        4.41        3.98      0.72 o 
   3   7  13       62.34       63.60      2.20 o 
   4   7  13       28.85       26.49      1.17 o 
  -4   8  13        0.15        0.89      0.43 o 
  -3   8  13       12.73       12.61      0.57 o 
  -2   8  13        5.33       10.45      0.59 o 
  -1   8  13      319.54      295.71      3.82 o 
   0   8  13      164.45      161.06      2.91 o 
   1   8  13        1.35        1.46      0.57 o 
   2   8  13        7.36        9.49      0.70 o 
   3   8  13       16.31       13.45      0.90 o 
  -2   9  13       18.21       15.23      0.78 o 
  -1   9  13       25.38       25.27      1.05 o 
   0   9  13       12.80       10.37      0.97 o 
   1   9  13       29.83       30.28      0.77 o 
   2   9  13        3.93        5.02      0.62 o 
  -6   0  14       21.98       13.79      1.09 o 
  -4   0  14       37.44       53.72      1.58 o 
  -2   0  14     1375.55     1300.53      9.07 o 
   0   0  14       26.13       18.66      1.23 o 
   2   0  14     1608.83     1618.81     10.08 o 
   4   0  14        1.41        1.35      0.66 o 
   6   0  14       22.53       23.76      1.28 o 
  -6   1  14       49.49       40.63      0.97 o 
  -5   1  14       39.51       48.32      1.59 o 
  -4   1  14      177.76      164.85      5.45 o 
  -3   1  14        6.63       17.50      1.49 o 
  -2   1  14       42.22       37.41      1.63 o 
  -1   1  14       63.38       55.57      1.96 o 
   0   1  14      795.82      791.19      4.71 o 
   1   1  14      945.17      943.03      5.18 o 
   2   1  14       49.44       44.83      3.85 o 
   3   1  14       45.10       33.07      1.17 o 
   4   1  14      129.34      118.66      2.12 o 
   5   1  14       23.61       13.13      0.71 o 
   6   1  14        0.72        0.59      0.55 o 
  -6   2  14       16.53       16.44      1.27 o 
  -5   2  14       13.33       21.28      0.84 o 
  -4   2  14      198.21      208.57      3.11 o 
  -3   2  14        9.63       19.11      1.87 o 
  -2   2  14        6.05        6.57      1.33 o 
  -1   2  14     2802.27     3089.44     13.80 o 
   0   2  14      631.90      653.64      4.44 o 
   1   2  14       19.91       21.65      3.18 o 
   2   2  14       50.31       71.86      2.49 o 
   3   2  14        4.59        4.80      0.71 o 
   4   2  14      122.97      115.19      1.58 o 
   5   2  14        4.37        4.40      0.71 o 
   6   2  14        7.89        5.56      0.53 o 
  -6   3  14       21.68       21.79      0.76 o 
  -5   3  14        9.92       13.82      0.76 o 
  -4   3  14      358.75      327.81      5.88 o 
  -3   3  14      271.46      200.69      2.41 o 
  -2   3  14        0.14        1.08      1.59 o 
  -1   3  14      409.17      410.93     31.53 o 
   0   3  14      119.42      100.45      2.65 o 
   1   3  14      787.60      745.57      7.47 o 
   2   3  14      119.17      110.70      3.27 o 
   3   3  14      169.78      155.45      2.02 o 
   4   3  14        6.60        7.99      0.65 o 
   5   3  14        5.66        5.23      0.50 o 
   6   3  14      125.14      131.91      1.86 o 
  -6   4  14        0.82        0.70      0.58 o 
  -5   4  14        9.26        6.71      0.63 o 
  -4   4  14        0.02        1.80      1.34 o 
  -3   4  14      100.88       91.18      1.43 o 
  -2   4  14      188.37      194.12      4.38 o 
  -1   4  14        3.01        2.51      1.45 o 
   0   4  14      129.96      114.14      2.83 o 
   1   4  14      263.41      251.83      4.54 o 
   2   4  14     1188.63     1158.78      6.85 o 
   3   4  14      676.20      619.43      4.42 o 
   4   4  14      103.15      108.87      5.14 o 
   5   4  14        3.45        5.39      0.64 o 
  -6   5  14       51.83       63.24      1.12 o 
  -5   5  14        0.11        0.08      0.70 o 
  -4   5  14        3.06        3.03      0.45 o 
  -3   5  14       29.57       27.06      0.96 o 
  -2   5  14     1140.27      995.18      4.88 o 
  -1   5  14      345.48      335.13      3.25 o 
   0   5  14       14.76       15.91      0.92 o 
   1   5  14      741.17      767.57      4.52 o 
   2   5  14      140.56      147.87      9.88 o 
   3   5  14       45.23       39.57      1.33 o 
   4   5  14       63.33       51.18      2.37 o 
   5   5  14        1.10        2.76      0.61 o 
  -5   6  14        0.08        0.68      0.40 o 
  -4   6  14       27.49       28.86      0.88 o 
  -3   6  14      246.09      241.29      2.45 o 
  -2   6  14       66.27       65.20      2.46 o 
  -1   6  14       68.21       65.02      3.20 o 
   0   6  14       13.83       17.56      1.30 o 
   1   6  14      481.69      510.02      7.89 o 
   2   6  14        0.00        1.66      1.47 o 
   3   6  14      921.30      873.75     20.70 o 
   4   6  14       56.67       54.27      1.85 o 
   5   6  14        7.76       10.19      0.77 o 
  -4   7  14       69.97       72.35      1.13 o 
  -3   7  14       22.99       14.63      0.70 o 
  -2   7  14      186.06      169.23      2.36 o 
  -1   7  14       73.10       78.88      2.24 o 
   0   7  14      186.99      171.64      3.13 o 
   1   7  14      237.71      264.79      2.74 o 
   2   7  14        2.52        2.95      1.27 o 
   3   7  14       31.18       28.03      1.50 o 
   4   7  14       68.85       56.52      1.49 o 
  -3   8  14       19.11       21.64      0.65 o 
  -2   8  14       32.63       37.24      2.72 o 
  -1   8  14        2.53        3.64      0.92 o 
   0   8  14       10.71        8.63      1.02 o 
   1   8  14       11.85        8.17      0.52 o 
   2   8  14       12.26       14.87      0.73 o 
   3   8  14        1.23        0.28      0.57 o 
  -2   9  14        5.87        7.53      0.61 o 
  -1   9  14      151.91      164.42      1.60 o 
   0   9  14       14.41       14.18      0.82 o 
   1   9  14        1.16        1.94      0.60 o 
  -5   0  15      219.78      183.55      7.64 o 
  -3   0  15      229.94      163.02      3.66 o 
  -1   0  15      905.57      901.37      7.85 o 
   1   0  15     2346.03     2278.41     11.70 o 
   3   0  15        0.39        0.86      0.88 o 
   5   0  15      111.49      103.70      2.82 o 
  -6   1  15       24.15       29.94      1.16 o 
  -5   1  15        1.00        0.56      0.46 o 
  -4   1  15       40.27       24.33      0.81 o 
  -3   1  15        2.41        1.07      1.76 o 
  -2   1  15      746.85      749.21      7.76 o 
  -1   1  15       98.47      108.86      2.77 o 
   0   1  15     1600.74     1806.06     26.81 o 
   1   1  15      245.43      255.76      5.95 o 
   2   1  15      718.61      631.13     18.96 o 
   3   1  15       62.39       69.13      1.33 o 
   4   1  15       33.91       28.83      1.00 o 
   5   1  15       81.09       55.63      1.52 o 
   6   1  15        1.68        1.35      0.52 o 
  -6   2  15      203.90      223.18      2.02 o 
  -5   2  15       79.07       78.47      2.45 o 
  -4   2  15      247.32      212.25      2.24 o 
  -3   2  15        6.03        6.18      0.55 o 
  -2   2  15      559.82      550.81      7.19 o 
  -1   2  15        9.37       11.04      1.21 o 
   0   2  15      243.59      262.84      2.94 o 
   1   2  15      466.47      499.57     21.05 o 
   2   2  15       53.81       57.01      2.38 o 
   3   2  15        0.03        1.62      0.73 o 
   4   2  15        2.50        3.83      0.59 o 
   5   2  15      175.12      147.28      2.77 o 
   6   2  15       22.15       20.74      0.71 o 
  -6   3  15        3.11        0.97      0.46 o 
  -5   3  15       31.49       22.74      0.90 o 
  -4   3  15        3.26        5.20      0.65 o 
  -3   3  15     1223.70     1205.55     19.71 o 
  -2   3  15     1412.80     1262.07     11.70 o 
  -1   3  15        7.47        9.61      0.97 o 
   0   3  15       32.87       34.18      1.68 o 
   1   3  15       39.48       55.88      2.25 o 
   2   3  15      871.03      852.92      8.85 o 
   3   3  15       70.40       73.75      1.68 o 
   4   3  15       87.84       93.96      1.23 o 
   5   3  15       23.68       24.94      0.66 o 
   6   3  15       39.11       50.30      1.09 o 
  -6   4  15       87.14       95.93      1.66 o 
  -5   4  15      256.29      249.02      2.25 o 
  -4   4  15        0.02        0.03      0.57 o 
  -3   4  15       12.94        6.86      0.62 o 
  -2   4  15      444.42      407.74      8.60 o 
  -1   4  15      399.83      374.98      6.13 o 
   0   4  15      412.83      382.49      5.23 o 
   1   4  15      132.22      155.42      9.42 o 
   2   4  15      473.71      474.61      4.39 o 
   3   4  15      325.55      330.17      4.77 o 
   4   4  15       76.13       81.13      1.71 o 
   5   4  15       16.73       16.79      1.13 o 
  -5   5  15      293.03      324.12      2.20 o 
  -4   5  15        6.27        7.96      0.66 o 
  -3   5  15        6.04        6.88      1.04 o 
  -2   5  15      151.23      169.17      2.10 o 
  -1   5  15      371.30      379.16      2.91 o 
   0   5  15        2.24        5.62      3.35 o 
   1   5  15      955.69      992.29      6.69 o 
   2   5  15      398.85      425.87     17.87 o 
   3   5  15      172.04      173.94      2.40 o 
   4   5  15        8.84       11.54      0.87 o 
   5   5  15       10.54       10.53      0.91 o 
  -5   6  15       14.17       22.47      0.46 o 
  -4   6  15        0.03        0.23      0.45 o 
  -3   6  15        5.34        9.75      0.93 o 
  -2   6  15      683.92      661.33      4.02 o 
  -1   6  15       37.46       33.42      1.00 o 
   0   6  15       18.99       15.68      1.14 o 
   1   6  15      560.68      545.49     17.78 o 
   2   6  15      112.90      105.26      3.50 o 
   3   6  15       85.90       91.33      8.05 o 
   4   6  15      121.33      113.47      2.43 o 
   5   6  15       18.36       19.44      0.78 o 
  -4   7  15        7.12        9.24      0.54 o 
  -3   7  15       10.56        5.56      0.55 o 
  -2   7  15      488.91      437.47      6.48 o 
  -1   7  15       40.88       48.03      1.82 o 
   0   7  15      134.62      114.78      2.53 o 
   1   7  15       14.32       12.38      0.78 o 
   2   7  15       45.81       42.81      2.44 o 
   3   7  15       37.52       45.24      5.49 o 
   4   7  15        0.24        0.68      0.41 o 
  -3   8  15        7.37        8.02      0.57 o 
  -2   8  15       26.95       21.23      1.13 o 
  -1   8  15      160.62      165.91      2.77 o 
   0   8  15       51.77       52.76      1.95 o 
   1   8  15       60.07       70.54      2.99 o 
   2   8  15       18.98       21.40      0.78 o 
   3   8  15       51.34       58.38      1.36 o 
  -2   9  15       39.76       48.37      1.07 o 
  -1   9  15        0.05        0.50      0.36 o 
   0   9  15      166.97      169.60      3.92 o 
   1   9  15      262.80      268.00      2.57 o 
  -6   0  16      221.15      209.32      4.12 o 
  -4   0  16        3.00        0.24      0.54 o 
  -2   0  16       45.31       39.57      1.85 o 
   0   0  16       49.23       60.71      2.12 o 
   2   0  16       64.19       67.26      2.32 o 
   4   0  16      123.05      124.63     15.89 o 
   6   0  16       10.08        5.28      0.80 o 
  -6   1  16        0.03        0.47      0.37 o 
  -5   1  16       77.60       72.07      1.21 o 
  -4   1  16       22.41       16.10      0.53 o 
  -3   1  16      314.11      267.95      2.98 o 
  -2   1  16       25.59       19.33      1.52 o 
  -1   1  16        1.17        0.83      0.98 o 
   0   1  16      391.87      391.76      3.60 o 
   1   1  16      278.00      267.26      3.02 o 
   2   1  16        0.08        0.47      2.13 o 
   3   1  16      198.71      164.87      2.55 o 
   4   1  16        2.91        7.03      1.02 o 
   5   1  16       57.39       42.14      1.36 o 
   6   1  16        7.96        3.11      0.50 o 
  -6   2  16        8.23        5.40      0.54 o 
  -5   2  16        8.05        9.88      0.54 o 
  -4   2  16        7.34        5.34      0.50 o 
  -3   2  16       18.54       22.26      0.66 o 
  -2   2  16       40.79       40.39      2.14 o 
  -1   2  16      659.01      652.15      6.90 o 
   0   2  16      211.72      216.71      3.87 o 
   1   2  16      181.75      183.92      3.48 o 
   2   2  16        1.10        3.73      1.32 o 
   3   2  16      459.72      385.14      5.59 o 
   4   2  16        3.44        2.01      0.59 o 
   5   2  16        5.91        6.16      0.73 o 
   6   2  16        0.41        0.35      0.45 o 
  -6   3  16        0.90        0.25      0.57 o 
  -5   3  16       37.05       39.99      1.04 o 
  -4   3  16      204.32      161.37      2.02 o 
  -3   3  16       76.07       40.15      1.13 o 
  -2   3  16      448.92      499.31     30.20 o 
  -1   3  16        3.27        6.96      1.79 o 
   0   3  16      868.71      851.05      7.79 o 
   1   3  16      424.51      415.51      5.91 o 
   2   3  16      100.32      115.60      3.47 o 
   3   3  16      435.10      399.20      7.41 o 
   4   3  16       98.84       98.71      2.39 o 
   5   3  16       65.66       76.49      1.10 o 
  -6   4  16        3.36        5.43      0.60 o 
  -5   4  16        0.70        0.82      0.54 o 
  -4   4  16      212.79      174.96      3.56 o 
  -3   4  16       14.19        3.75      0.84 o 
  -2   4  16       54.23       53.29      1.45 o 
  -1   4  16       25.36       26.49      0.83 o 
   0   4  16      415.88      443.45      2.79 o 
   1   4  16        0.03        0.54      0.60 o 
   2   4  16      838.35      889.35      7.91 o 
   3   4  16        8.13        9.84      1.49 o 
   4   4  16       24.21       30.78      3.77 o 
   5   4  16        0.03        0.56      0.71 o 
  -5   5  16       38.68       48.44      0.90 o 
  -4   5  16        5.68        7.43      1.61 o 
  -3   5  16        3.92        3.37      1.11 o 
  -2   5  16       17.11        7.71      0.67 o 
  -1   5  16       55.88       43.13      1.01 o 
   0   5  16      173.33      184.96      6.29 o 
   1   5  16      787.61      813.72      6.51 o 
   2   5  16        1.67        3.25      0.79 o 
   3   5  16      117.35      109.33      8.64 o 
   4   5  16      251.33      231.48      2.81 o 
   5   5  16        1.88        3.55      0.72 o 
  -5   6  16       34.95       33.48      2.33 o 
  -4   6  16        0.71        1.32      0.83 o 
  -3   6  16       51.49       57.51      1.26 o 
  -2   6  16       75.07       68.17      1.78 o 
  -1   6  16        4.04        3.00      0.60 o 
   0   6  16        4.05        5.87      1.00 o 
   1   6  16       67.32       62.32      2.61 o 
   2   6  16       25.49       27.04      2.23 o 
   3   6  16      141.42      157.01     13.64 o 
   4   6  16      132.80      141.22      9.22 o 
  -4   7  16        5.29        6.23      0.48 o 
  -3   7  16        1.62        3.91      0.56 o 
  -2   7  16       43.85       32.54      1.01 o 
  -1   7  16      213.82      210.98      3.39 o 
   0   7  16       36.17       30.93      1.39 o 
   1   7  16       71.16       81.86      4.39 o 
   2   7  16       26.10       27.65      1.87 o 
   3   7  16      135.16      149.59     17.83 o 
   4   7  16        6.86        3.78      0.41 o 
  -3   8  16        0.77        1.40      0.36 o 
  -2   8  16       43.19       36.37      1.32 o 
  -1   8  16       33.46       33.43      1.40 o 
   0   8  16        8.25        7.76      0.64 o 
   1   8  16       17.25       25.08      0.86 o 
   2   8  16       36.18       36.08      0.73 o 
   3   8  16       29.96       44.81      1.10 o 
  -2   9  16        0.16        0.15      0.41 o 
  -1   9  16       21.57       29.27      0.94 o 
   0   9  16        9.43        9.91      0.39 o 
   1   9  16        0.44        1.29      0.39 o 
  -5   0  17       37.24       38.28      2.53 o 
  -3   0  17      128.23       98.46      6.20 o 
  -1   0  17       19.82       22.02      1.61 o 
   1   0  17     1441.90     1456.64      9.95 o 
   3   0  17        6.10        5.07      1.97 o 
   5   0  17        0.00       -0.21      0.95 o 
  -6   1  17        0.00        0.31      0.35 o 
  -5   1  17        2.15        1.58      0.41 o 
  -4   1  17       59.35       59.51      0.90 o 
  -3   1  17      264.55      290.64      2.10 o 
  -2   1  17      675.06      623.05      7.36 o 
  -1   1  17     1251.90     1343.51     10.08 o 
   0   1  17      157.43      150.61      2.36 o 
   1   1  17       65.46       64.59      1.61 o 
   2   1  17      346.89      370.08      3.72 o 
   3   1  17      126.03       89.61      1.55 o 
   4   1  17        3.71        1.76      0.57 o 
   5   1  17        2.92        6.37      1.87 o 
   6   1  17       29.79       26.92      1.50 o 
  -6   2  17        3.98        2.69      0.69 o 
  -5   2  17       21.83       30.84      0.67 o 
  -4   2  17        2.72        4.14      0.80 o 
  -3   2  17        1.12        3.24      0.47 o 
  -2   2  17      111.04       99.23      3.20 o 
  -1   2  17        0.68        2.44      1.16 o 
   0   2  17      412.60      465.12      5.81 o 
   1   2  17      130.88      112.88      6.31 o 
   2   2  17      556.37      534.08     10.62 o 
   3   2  17        2.79        2.26      0.72 o 
   4   2  17      132.58      131.81      2.54 o 
   5   2  17       62.02       72.23      4.59 o 
   6   2  17        0.12        1.01      0.42 o 
  -6   3  17        5.05        4.59      0.64 o 
  -5   3  17       66.68       67.08      1.31 o 
  -4   3  17      841.55      849.40     12.05 o 
  -3   3  17      252.72      209.02      4.04 o 
  -2   3  17      325.33      290.65      3.73 o 
  -1   3  17        1.71        1.66      0.98 o 
   0   3  17      204.07      204.16      3.99 o 
   1   3  17      390.93      382.92     13.22 o 
   2   3  17       36.93       32.46      1.19 o 
   3   3  17      967.89      937.83     29.31 o 
   4   3  17        2.01        1.29      0.57 o 
   5   3  17       28.46       24.28      0.68 o 
  -6   4  17       30.75       35.33      0.94 o 
  -5   4  17      301.32      288.46      2.36 o 
  -4   4  17      184.55      168.83      3.04 o 
  -3   4  17      156.07      115.22      2.59 o 
  -2   4  17       23.06       17.97      0.79 o 
  -1   4  17        3.65        4.64      0.49 o 
   0   4  17        5.93       13.10      0.66 o 
   1   4  17      100.42       87.19      2.83 o 
   2   4  17     1027.41      989.79     36.72 o 
   3   4  17      106.15       92.27      7.62 o 
   4   4  17        1.03        0.90      0.57 o 
   5   4  17       10.03       13.41      0.89 o 
  -5   5  17      203.97      216.22      1.79 o 
  -4   5  17      181.95      187.44      2.66 o 
  -3   5  17       35.68       25.02      0.97 o 
  -2   5  17       50.94       50.01      1.35 o 
  -1   5  17      153.39      152.99      1.94 o 
   0   5  17       36.53       31.02      1.40 o 
   1   5  17      484.33      511.90     27.76 o 
   2   5  17       64.69       66.76      1.54 o 
   3   5  17       24.37       25.13      1.17 o 
   4   5  17        6.66        6.63      0.59 o 
   5   5  17       58.78       78.35      1.39 o 
  -5   6  17      105.14      133.74      1.78 o 
  -4   6  17        4.71        4.76      0.74 o 
  -3   6  17        8.51        5.42      0.72 o 
  -2   6  17        0.94        2.28      0.89 o 
  -1   6  17      240.98      229.97     11.94 o 
   0   6  17     1285.24     1300.07      8.03 o 
   1   6  17       19.22       27.43      2.97 o 
   2   6  17       51.52       52.24      1.38 o 
   3   6  17       62.00       65.32      5.51 o 
   4   6  17       18.67       22.63      1.23 o 
  -4   7  17      319.52      333.07      6.20 o 
  -3   7  17        4.24        5.58      0.49 o 
  -2   7  17      102.79       91.54      1.18 o 
  -1   7  17       57.97       57.52      1.86 o 
   0   7  17        0.07        2.58      0.63 o 
   1   7  17       94.33       97.60      1.52 o 
   2   7  17        0.15        0.66      0.73 o 
   3   7  17       51.23       61.82      1.78 o 
   4   7  17      170.70      168.79      1.87 o 
  -3   8  17       19.69       21.99      0.86 o 
  -2   8  17       63.57       54.59      1.47 o 
  -1   8  17        6.04        8.90      0.69 o 
   0   8  17        0.65        2.97      0.52 o 
   1   8  17       24.44       21.22      0.68 o 
   2   8  17       19.16       21.09      0.70 o 
   3   8  17       13.23       18.78      0.69 o 
  -1   9  17       21.36       18.95      0.71 o 
   0   9  17        0.33        0.49      0.57 o 
   1   9  17       38.50       33.68      0.88 o 
  -6   0  18       10.82        7.81      0.71 o 
  -4   0  18       22.73       12.63      1.24 o 
  -2   0  18     1757.51     1924.07     12.37 o 
   0   0  18        3.73        9.48      1.26 o 
   2   0  18       30.85       22.01      1.51 o 
   4   0  18      397.47      358.67      5.25 o 
   6   0  18       22.09       17.86      0.92 o 
  -6   1  18       24.33       24.17      1.47 o 
  -5   1  18       46.44       46.60      1.28 o 
  -4   1  18        0.07        1.88      0.41 o 
  -3   1  18        0.50        4.71      1.27 o 
  -2   1  18       29.04       21.25      1.53 o 
  -1   1  18      962.34     1017.52      9.10 o 
   0   1  18      194.43      141.35      2.73 o 
   1   1  18        6.17        3.80      0.70 o 
   2   1  18       32.20       35.27      0.96 o 
   3   1  18        5.74        7.00      0.79 o 
   4   1  18      273.43      223.26      3.57 o 
   5   1  18       69.58       60.49      1.51 o 
   6   1  18        1.95        4.03      0.42 o 
  -6   2  18        0.76        1.74      0.60 o 
  -5   2  18       37.95       39.78      0.85 o 
  -4   2  18      227.99      230.22      1.69 o 
  -3   2  18      712.12      640.93      6.46 o 
  -2   2  18       12.70        9.53      0.45 o 
  -1   2  18      381.17      410.64      5.74 o 
   0   2  18       81.10       92.72      2.80 o 
   1   2  18      221.66      215.67      8.39 o 
   2   2  18      199.09      216.95      2.07 o 
   3   2  18      108.74      129.58      3.30 o 
   4   2  18       10.14       15.50      1.00 o 
   5   2  18        0.08        0.75      0.50 o 
   6   2  18        5.37        8.77      0.58 o 
  -6   3  18       11.08       10.52      0.72 o 
  -5   3  18       31.82       35.00      0.98 o 
  -4   3  18      338.07      342.12      4.50 o 
  -3   3  18      166.49      183.46      2.10 o 
  -2   3  18        9.08       19.92      0.49 o 
  -1   3  18      235.97      263.92      2.37 o 
   0   3  18       21.89       27.64      1.43 o 
   1   3  18        1.20        3.02      0.62 o 
   2   3  18      334.35      330.24      3.24 o 
   3   3  18      114.83      107.25      4.38 o 
   4   3  18      128.14      119.18      1.48 o 
   5   3  18        2.49        3.99      0.40 o 
  -6   4  18       15.83       26.71      0.77 o 
  -5   4  18       18.86       18.22      0.72 o 
  -4   4  18        0.23        0.93      0.56 o 
  -3   4  18      235.62      243.16     13.31 o 
  -2   4  18        0.31        0.52      0.67 o 
  -1   4  18      104.04      119.52      1.80 o 
   0   4  18        3.35       11.32      1.30 o 
   1   4  18       17.17       25.21      1.18 o 
   2   4  18      241.81      249.94      2.75 o 
   3   4  18       35.56       45.34      3.36 o 
   4   4  18        0.27        0.21      0.54 o 
   5   4  18        3.45        3.66      0.67 o 
  -5   5  18        1.02        1.74      0.31 o 
  -4   5  18        0.46        0.70      0.42 o 
  -3   5  18      189.97      188.59      2.26 o 
  -2   5  18       10.98        7.73      0.59 o 
  -1   5  18       38.06       49.73      1.18 o 
   0   5  18      357.72      297.92      3.85 o 
   1   5  18        3.02        4.58      1.40 o 
   2   5  18        0.06        1.17      0.73 o 
   3   5  18       48.78       61.33      4.72 o 
   4   5  18        2.21        2.15      0.49 o 
  -4   6  18        0.11        0.50      0.67 o 
  -3   6  18       25.82       26.77      0.91 o 
  -2   6  18      177.60      153.63      2.08 o 
  -1   6  18       24.13       18.71      0.79 o 
   0   6  18      353.88      369.78     20.16 o 
   1   6  18        0.23        2.26      0.79 o 
   2   6  18        8.72       12.06      1.09 o 
   3   6  18       36.05       47.59      1.13 o 
   4   6  18        7.06       11.15      0.70 o 
  -4   7  18       23.71       30.78      0.66 o 
  -3   7  18       53.81       50.19      1.14 o 
  -2   7  18        8.82       11.50      0.63 o 
  -1   7  18      250.27      264.33      3.56 o 
   0   7  18        6.76        8.00      0.83 o 
   1   7  18      174.05      212.36      3.16 o 
   2   7  18      269.99      242.83      2.35 o 
   3   7  18       69.27       80.33      1.86 o 
  -3   8  18       64.59       56.66      1.14 o 
  -2   8  18        0.85        2.18      0.62 o 
  -1   8  18       44.47       45.59      0.97 o 
   0   8  18       49.04       60.47      2.63 o 
   1   8  18        0.76        1.11      0.42 o 
   2   8  18        0.02        0.39      0.43 o 
  -5   0  19        1.46        0.72      0.77 o 
  -3   0  19      112.87      128.56      2.48 o 
  -1   0  19     2244.51     2293.80     14.21 o 
   1   0  19       37.02       30.97      1.81 o 
   3   0  19      129.97      115.72      3.03 o 
   5   0  19        1.49        7.34      1.14 o 
  -6   1  19      136.08      144.99      4.37 o 
  -5   1  19       38.07       43.91      2.26 o 
  -4   1  19       36.89       34.70      1.24 o 
  -3   1  19      118.76       85.63      1.13 o 
  -2   1  19      137.21      139.33      1.61 o 
  -1   1  19        1.16        4.85      1.22 o 
   0   1  19       51.70       58.10      1.63 o 
   1   1  19        4.91        9.32      3.57 o 
   2   1  19       42.64       46.18      1.06 o 
   3   1  19      526.65      531.67      4.44 o 
   4   1  19      371.10      278.64      3.22 o 
   5   1  19        2.70        3.22      0.58 o 
   6   1  19       23.55       29.21      0.63 o 
  -6   2  19        3.95        4.32      0.63 o 
  -5   2  19       15.03       13.85      0.72 o 
  -4   2  19     1341.08     1143.43      3.65 o 
  -3   2  19     1398.43     1364.23      5.68 o 
  -2   2  19      172.27      167.86      1.83 o 
  -1   2  19       11.33        9.34      0.67 o 
   0   2  19       28.57       45.54      2.21 o 
   1   2  19      189.19      213.48      2.40 o 
   2   2  19       58.68       62.45      1.19 o 
   3   2  19        2.22        2.34      0.81 o 
   4   2  19      581.43      524.73      4.21 o 
   5   2  19        5.23        4.09      1.04 o 
  -6   3  19        0.01        0.23      0.47 o 
  -5   3  19       49.29       43.53      1.50 o 
  -4   3  19       72.84       89.22      1.74 o 
  -3   3  19      115.98       97.65      1.29 o 
  -2   3  19       11.85       17.02      0.63 o 
  -1   3  19        3.40        5.74      0.53 o 
   0   3  19      121.94      101.75      2.03 o 
   1   3  19       55.86       49.10      1.10 o 
   2   3  19     1117.96     1027.28      6.92 o 
   3   3  19     1361.86     1350.23      6.50 o 
   4   3  19        5.18        9.15      0.54 o 
   5   3  19        0.01        0.19      0.38 o 
  -5   4  19       38.59       47.90      0.79 o 
  -4   4  19       22.09       21.29      0.85 o 
  -3   4  19       15.43       13.31      0.74 o 
  -2   4  19       19.10       24.80      0.95 o 
  -1   4  19        7.77       14.08      0.85 o 
   0   4  19       13.03       10.48      1.11 o 
   1   4  19      253.78      295.89      4.43 o 
   2   4  19        0.81        1.99      1.18 o 
   3   4  19       36.41       36.43      2.13 o 
   4   4  19       14.84       14.29      0.55 o 
   5   4  19       15.31       18.14      0.75 o 
  -5   5  19        7.75        5.48      0.37 o 
  -4   5  19        4.88        3.99      0.45 o 
  -3   5  19       83.88       73.27      1.47 o 
  -2   5  19       27.07       23.10      0.92 o 
  -1   5  19        2.74        2.06      0.55 o 
   0   5  19       31.23       33.73      1.44 o 
   1   5  19      582.95      608.09      6.23 o 
   2   5  19      186.04      182.57      2.38 o 
   3   5  19        0.42        1.82      0.73 o 
   4   5  19      110.45      128.30      4.85 o 
  -4   6  19        0.11        0.11      0.43 o 
  -3   6  19      182.90      170.59      1.94 o 
  -2   6  19        4.75        8.87      0.56 o 
  -1   6  19        0.08        0.95      0.54 o 
   0   6  19      238.67      221.30      3.21 o 
   1   6  19        6.98       14.48      1.08 o 
   2   6  19       43.76       39.04      0.92 o 
   3   6  19       23.79       25.83      3.83 o 
   4   6  19       68.50       86.20      3.68 o 
  -4   7  19      151.35      175.30      1.80 o 
  -3   7  19      365.87      349.17      3.22 o 
  -2   7  19        1.03        0.27      0.48 o 
  -1   7  19        5.18       11.70      0.74 o 
   0   7  19        5.58        8.98      0.84 o 
   1   7  19        6.29        7.43      1.10 o 
   2   7  19      112.98      110.29      4.28 o 
   3   7  19        0.48       -0.46      0.60 o 
  -2   8  19        2.60        1.03      0.57 o 
  -1   8  19        1.55        1.61      0.47 o 
   0   8  19       18.25       26.28      1.17 o 
   1   8  19       23.29       23.66      0.57 o 
   2   8  19      112.77      140.76      4.55 o 
  -6   0  20       70.36       79.00      1.40 o 
  -4   0  20      130.94      124.34      2.56 o 
  -2   0  20      340.22      322.50      9.06 o 
   0   0  20      626.22      656.40      7.46 o 
   2   0  20        0.07        0.89      0.94 o 
   4   0  20      558.71      541.63      6.23 o 
  -6   1  20       66.16       67.19      1.74 o 
  -5   1  20       66.35       66.07      1.27 o 
  -4   1  20       38.16       25.22      0.98 o 
  -3   1  20       59.96       48.98      1.84 o 
  -2   1  20        1.00        7.52      0.70 o 
  -1   1  20     1333.58     1374.19      5.28 o 
   0   1  20      304.06      259.40      3.91 o 
   1   1  20       25.81       22.74      0.64 o 
   2   1  20      623.04      592.84      3.94 o 
   3   1  20        0.60        1.10      0.75 o 
   4   1  20      105.38       96.52      1.95 o 
   5   1  20        2.58        4.11      0.57 o 
  -6   2  20       26.89       29.53      0.96 o 
  -5   2  20       18.33       24.53      0.79 o 
  -4   2  20       10.42       15.54      0.69 o 
  -3   2  20      638.95      556.33      2.99 o 
  -2   2  20       30.16       28.54      0.60 o 
  -1   2  20       39.78       43.77      0.91 o 
   0   2  20      432.96      445.78      3.77 o 
   1   2  20      100.40       92.65      1.73 o 
   2   2  20      285.70      269.11      3.22 o 
   3   2  20       62.86       49.84      1.47 o 
   4   2  20        3.23        1.73      0.72 o 
   5   2  20       24.86       31.83      1.75 o 
  -6   3  20        0.01        0.70      0.41 o 
  -5   3  20        4.89        5.76      0.86 o 
  -4   3  20       39.09       36.95      0.96 o 
  -3   3  20       34.60       36.97      0.88 o 
  -2   3  20       85.73       67.37      1.10 o 
  -1   3  20        2.57        3.83      0.61 o 
   0   3  20       45.27       49.32      1.15 o 
   1   3  20      277.95      272.52      2.77 o 
   2   3  20      149.60      139.77      2.74 o 
   3   3  20       80.65       76.40      1.63 o 
   4   3  20       20.51       21.94      0.63 o 
   5   3  20       36.52       37.25      0.66 o 
  -5   4  20      120.10      127.76      1.40 o 
  -4   4  20       22.88       22.19      1.41 o 
  -3   4  20       43.82       59.03      2.90 o 
  -2   4  20       45.92       32.94      1.35 o 
  -1   4  20       13.50       16.90      0.67 o 
   0   4  20       26.83       21.91      1.72 o 
   1   4  20        0.23        0.79      0.97 o 
   2   4  20        9.63       10.05      0.92 o 
   3   4  20       20.32       27.60      1.87 o 
   4   4  20       12.87       19.43      0.57 o 
  -5   5  20       25.27       28.71      0.55 o 
  -4   5  20      129.08      121.72      2.55 o 
  -3   5  20      121.40      130.89      1.86 o 
  -2   5  20        1.43        1.43      0.49 o 
  -1   5  20      202.17      194.05      2.55 o 
   0   5  20       56.35       36.78      1.52 o 
   1   5  20       15.16       18.08      1.03 o 
   2   5  20        1.39        2.46      0.73 o 
   3   5  20        2.93        0.99      0.72 o 
   4   5  20       19.76       19.39      0.85 o 
  -4   6  20       49.86       58.97      1.59 o 
  -3   6  20       43.93       41.66      1.02 o 
  -2   6  20        0.34       -0.05      0.50 o 
  -1   6  20       25.31       23.81      1.18 o 
   0   6  20       61.21       66.76      1.79 o 
   1   6  20      287.25      264.85      3.79 o 
   2   6  20       34.22       34.42      1.51 o 
   3   6  20        9.37        9.58      1.03 o 
   4   6  20       24.62       23.31      0.79 o 
  -3   7  20       10.00       12.06      0.82 o 
  -2   7  20       66.98       57.57      1.60 o 
  -1   7  20       32.61       31.85      0.94 o 
   0   7  20        5.82        4.63      0.66 o 
   1   7  20        1.20        4.04      0.96 o 
   2   7  20       11.16       14.45      0.74 o 
   3   7  20       21.52       25.62      0.99 o 
  -2   8  20      130.85      135.33      1.79 o 
  -1   8  20        4.43        7.23      0.49 o 
   0   8  20       11.01       18.49      0.97 o 
   1   8  20       19.03       20.42      0.61 o 
  -5   0  21        8.61        7.91      0.87 o 
  -3   0  21      192.98      163.17      2.88 o 
  -1   0  21      383.28      339.53      7.13 o 
   1   0  21      751.01      765.83      3.75 o 
   3   0  21       10.97       15.27      1.41 o 
   5   0  21      759.43      675.44      5.70 o 
  -6   1  21        0.07        0.20      0.33 o 
  -5   1  21       18.59       15.74      2.28 o 
  -4   1  21       49.85       42.97      1.26 o 
  -3   1  21     1542.33     1548.77      6.02 o 
  -2   1  21     1803.50     1654.14     17.94 o 
  -1   1  21      294.26      254.36      1.59 o 
   0   1  21       10.15       17.64      0.64 o 
   1   1  21      623.90      632.00      5.45 o 
   2   1  21       44.55       53.57      1.01 o 
   3   1  21       49.24       54.86      2.94 o 
   4   1  21      177.92      186.14      5.91 o 
   5   1  21      128.75      139.81      2.95 o 
  -6   2  21       73.49       89.76      1.39 o 
  -5   2  21        9.81       12.57      0.81 o 
  -4   2  21       63.70       69.55      1.36 o 
  -3   2  21        9.90        9.02      0.50 o 
  -2   2  21        0.97        2.30      0.39 o 
  -1   2  21        0.17        1.03      0.45 o 
   0   2  21        5.04        1.51      0.77 o 
   1   2  21       45.54       41.31      0.91 o 
   2   2  21       97.13      107.02      1.80 o 
   3   2  21      202.67      223.99      7.47 o 
   4   2  21      261.71      242.04      2.75 o 
   5   2  21       46.56       53.11      1.83 o 
  -5   3  21       28.35       33.76      1.21 o 
  -4   3  21       17.53       19.85      0.86 o 
  -3   3  21      361.79      333.83      2.31 o 
  -2   3  21      103.53       85.23      1.24 o 
  -1   3  21      307.61      289.51      4.20 o 
   0   3  21      125.03      113.48      3.75 o 
   1   3  21      169.44      154.68      2.17 o 
   2   3  21      127.67      134.76      2.70 o 
   3   3  21       41.20       42.67      2.21 o 
   4   3  21       23.02       28.41      1.50 o 
   5   3  21       13.78       16.53      0.88 o 
  -5   4  21        0.09        0.21      0.36 o 
  -4   4  21       92.34       91.94      1.42 o 
  -3   4  21       14.26        9.78      0.68 o 
  -2   4  21        0.30        1.39      0.50 o 
  -1   4  21       33.86       31.23      0.86 o 
   0   4  21        0.75        0.86      0.64 o 
   1   4  21       50.78       39.79      1.29 o 
   2   4  21       67.43       64.05      1.51 o 
   3   4  21       34.82       33.72      1.21 o 
   4   4  21        0.07        1.03      0.52 o 
  -5   5  21       37.01       43.31      0.90 o 
  -4   5  21        5.75        5.39      0.55 o 
  -3   5  21       37.18       50.28      1.19 o 
  -2   5  21      756.83      656.97      7.54 o 
  -1   5  21      120.48      100.33      2.06 o 
   0   5  21       44.81       45.74      1.23 o 
   1   5  21      113.83      111.62      8.58 o 
   2   5  21        2.50        4.36      0.77 o 
   3   5  21        4.28        6.06      1.16 o 
   4   5  21        0.18        0.68      0.67 o 
  -4   6  21       35.69       37.11      1.04 o 
  -3   6  21       26.85       23.14      0.78 o 
  -2   6  21       53.54       44.90      1.18 o 
  -1   6  21       89.53       95.73      1.60 o 
   0   6  21       65.10       73.95      7.73 o 
   1   6  21      160.89      159.12      2.94 o 
   2   6  21        0.03        0.72      0.87 o 
   3   6  21       20.35       20.75      1.22 o 
  -3   7  21       51.20       43.36      1.17 o 
  -2   7  21       13.90       14.03      0.93 o 
  -1   7  21       46.94       56.17      1.09 o 
   0   7  21        2.48        3.68      0.93 o 
   1   7  21       30.64       29.52      1.32 o 
   2   7  21      134.43      152.03      1.83 o 
   3   7  21       43.43       48.29      1.12 o 
  -2   8  21       39.28       36.34      0.90 o 
  -1   8  21       16.33       16.87      0.52 o 
   0   8  21        0.70        0.41      0.62 o 
   1   8  21        0.33        0.49      0.56 o 
  -6   0  22        7.58       10.23      0.56 o 
  -4   0  22      242.20      257.04      3.56 o 
  -2   0  22       53.10       52.45      1.21 o 
   0   0  22      107.49       88.25      1.36 o 
   2   0  22        7.78        9.37      1.62 o 
   4   0  22       36.95       22.13      1.52 o 
  -6   1  22        0.86        0.86      0.40 o 
  -5   1  22       39.95       38.66      0.99 o 
  -4   1  22      317.38      290.39      2.63 o 
  -3   1  22      312.35      314.56      3.21 o 
  -2   1  22      332.78      385.82      5.20 o 
  -1   1  22       62.28       64.68      0.83 o 
   0   1  22      352.11      350.72      1.96 o 
   1   1  22      471.29      476.71      2.15 o 
   2   1  22       59.54       60.69      2.59 o 
   3   1  22        1.55        3.24      0.80 o 
   4   1  22       19.24       18.78      1.02 o 
   5   1  22       58.01       57.80      2.58 o 
  -6   2  22       17.43       13.81      0.61 o 
  -5   2  22      102.88      104.42      1.32 o 
  -4   2  22      252.66      255.92      2.92 o 
  -3   2  22        2.15        0.77      0.46 o 
  -2   2  22       64.17       61.61      0.90 o 
  -1   2  22      118.77      112.02      1.57 o 
   0   2  22       10.12       12.36      0.74 o 
   1   2  22       36.01       33.84      1.13 o 
   2   2  22       89.90       81.91      2.77 o 
   3   2  22       23.24       17.74      1.32 o 
   4   2  22       21.98       25.77      0.96 o 
   5   2  22        0.00        0.66      0.54 o 
  -5   3  22       22.34       26.08      1.04 o 
  -4   3  22        2.54        1.71      0.74 o 
  -3   3  22      147.66      146.54      3.75 o 
  -2   3  22        4.56        8.37      0.47 o 
  -1   3  22       17.08       16.52      0.89 o 
   0   3  22       48.30       41.96      2.35 o 
   1   3  22      196.22      179.22      2.34 o 
   2   3  22        4.13        4.99      1.03 o 
   3   3  22        0.61        2.46      0.81 o 
   4   3  22       17.65       16.92      0.66 o 
  -5   4  22        3.56        5.17      0.41 o 
  -4   4  22        9.30       12.13      0.82 o 
  -3   4  22        1.37        4.50      0.67 o 
  -2   4  22       15.08       12.15      0.54 o 
  -1   4  22       35.41       19.84      0.74 o 
   0   4  22        2.55        0.70      0.63 o 
   1   4  22       64.30       57.31      4.15 o 
   2   4  22        7.10        7.83      0.82 o 
   3   4  22       16.02       16.93      0.96 o 
   4   4  22       49.79       64.91      1.19 o 
  -4   5  22       14.11       11.53      0.80 o 
  -3   5  22       14.68       12.91      0.75 o 
  -2   5  22       15.29       17.65      0.68 o 
  -1   5  22        0.56        0.47      0.57 o 
   0   5  22        5.03        4.18      0.66 o 
   1   5  22       80.91       90.54      6.98 o 
   2   5  22        0.03        0.15      0.71 o 
   3   5  22        1.97        0.41      0.94 o 
   4   5  22       48.98       55.19      1.19 o 
  -4   6  22        5.11        6.37      0.53 o 
  -3   6  22        0.04        0.37      0.61 o 
  -2   6  22       17.51       17.85      0.77 o 
  -1   6  22        7.78       10.93      0.74 o 
   0   6  22        2.55        1.94      1.06 o 
   1   6  22        0.89        1.01      0.97 o 
   2   6  22       15.94       14.04      1.08 o 
   3   6  22        2.62        4.04      0.77 o 
  -3   7  22        0.02        0.05      0.45 o 
  -2   7  22       17.53       20.52      0.95 o 
  -1   7  22       15.74       15.43      0.66 o 
   0   7  22        3.62        1.02      0.80 o 
   1   7  22        2.53        1.61      0.80 o 
   2   7  22        4.33        5.50      0.68 o 
   0   8  22       70.91       67.64      1.25 o 
  -5   0  23      160.73      150.29      2.31 o 
  -3   0  23        7.05       12.44      1.10 o 
  -1   0  23     2537.23     2324.30      5.97 o 
   1   0  23     2511.75     2395.48     12.15 o 
   3   0  23       58.50       70.35      2.47 o 
   5   0  23      320.33      338.91      3.48 o 
  -6   1  23        0.36        0.76      0.39 o 
  -5   1  23        1.13        1.84      0.46 o 
  -4   1  23      476.46      473.39     12.00 o 
  -3   1  23      112.31       82.21      1.34 o 
  -2   1  23     1058.68     1019.96      3.97 o 
  -1   1  23      591.13      582.90      9.03 o 
   0   1  23      146.85      127.06      1.73 o 
   1   1  23      354.29      314.08      2.74 o 
   2   1  23        7.72        7.77      1.56 o 
   3   1  23      458.48      465.50      5.37 o 
   4   1  23       21.28       21.46      0.99 o 
   5   1  23        0.36        0.97      0.64 o 
  -5   2  23        0.95        2.09      0.67 o 
  -4   2  23        3.76        4.39      0.62 o 
  -3   2  23        1.27        3.12      0.49 o 
  -2   2  23      439.09      370.87      3.46 o 
  -1   2  23        6.85        7.18      0.54 o 
   0   2  23      417.03      369.37      3.21 o 
   1   2  23        0.79        0.52      0.65 o 
   2   2  23      710.40      725.78      8.86 o 
   3   2  23      208.85      195.82      2.58 o 
   4   2  23       74.98       92.61      1.61 o 
   5   2  23        1.01       -0.35      0.42 o 
  -5   3  23       64.86       67.89      1.43 o 
  -4   3  23        2.13        4.13      0.80 o 
  -3   3  23       33.77       29.81      1.28 o 
  -2   3  23        5.47        6.86      0.90 o 
  -1   3  23       36.23       27.18      0.86 o 
   0   3  23       25.63       13.68      0.88 o 
   1   3  23       51.93       53.11      1.92 o 
   2   3  23       90.44       94.63      2.33 o 
   3   3  23      142.51      163.03      2.36 o 
   4   3  23       19.62       17.56      0.85 o 
  -5   4  23        0.42        0.38      0.31 o 
  -4   4  23        0.02        0.20      0.42 o 
  -3   4  23        0.15        1.02      0.51 o 
  -2   4  23        7.49        9.73      0.75 o 
  -1   4  23     1263.27     1094.24      5.56 o 
   0   4  23      416.48      378.60     18.98 o 
   1   4  23       60.88       54.33      2.28 o 
   2   4  23        3.28        2.62      0.71 o 
   3   4  23       19.11       19.51      1.28 o 
   4   4  23       10.29        9.09      0.93 o 
  -4   5  23        6.88        9.32      0.73 o 
  -3   5  23        3.33        1.80      0.68 o 
  -2   5  23      183.98      190.31      9.22 o 
  -1   5  23       12.03       13.56      0.79 o 
   0   5  23        1.43        2.83      1.15 o 
   1   5  23       69.87       70.93      4.57 o 
   2   5  23       41.10       44.73      1.21 o 
   3   5  23       46.64       49.68      1.67 o 
  -4   6  23       12.01       12.99      0.42 o 
  -3   6  23       31.68       30.96      1.11 o 
  -2   6  23       61.45       61.64      1.65 o 
  -1   6  23       34.36       38.50      2.93 o 
   0   6  23        5.24        7.76      1.12 o 
   1   6  23        7.64        7.61      1.06 o 
   2   6  23        1.84        1.69      0.74 o 
   3   6  23       41.46       42.59      1.25 o 
  -3   7  23       45.55       59.40      1.07 o 
  -2   7  23       25.90       27.73      0.95 o 
  -1   7  23       59.62       60.58      2.11 o 
   0   7  23      118.23      153.46      2.30 o 
   1   7  23       11.30       14.60      1.42 o 
   2   7  23        0.28       -0.03      0.41 o 
  -4   0  24      650.15      715.16      3.87 o 
  -2   0  24      796.75      757.16     16.50 o 
   0   0  24      175.53      150.23      2.04 o 
   2   0  24     2113.60     2256.85     55.34 o 
   4   0  24       74.64       83.37      2.25 o 
  -5   1  24       10.84       10.25      0.57 o 
  -4   1  24       63.52       61.09      1.26 o 
  -3   1  24      153.78      135.94      1.79 o 
  -2   1  24       77.81      110.67      1.41 o 
  -1   1  24      122.59      116.52      1.41 o 
   0   1  24       93.79       79.40      1.32 o 
   1   1  24      142.15      124.07      1.59 o 
   2   1  24       24.30       27.61      1.11 o 
   3   1  24        0.61        2.87      0.75 o 
   4   1  24       67.09       68.86      1.81 o 
   5   1  24       12.33       12.10      0.83 o 
  -5   2  24        8.10       10.73      0.49 o 
  -4   2  24       34.28       37.93      0.99 o 
  -3   2  24        8.76       18.21      0.68 o 
  -2   2  24       77.75       63.76      1.06 o 
  -1   2  24       61.83       62.45      2.15 o 
   0   2  24      109.58      104.69      1.42 o 
   1   2  24       86.26       70.81      1.55 o 
   2   2  24       97.97      101.37      5.39 o 
   3   2  24       15.41       14.90      0.91 o 
   4   2  24      131.40      144.62      1.64 o 
  -5   3  24        7.26        6.42      0.45 o 
  -4   3  24        0.02       -0.26      0.66 o 
  -3   3  24       85.72      107.36      2.06 o 
  -2   3  24      232.27      236.08      2.15 o 
  -1   3  24       22.03       19.62      0.93 o 
   0   3  24      224.62      198.92      4.00 o 
   1   3  24       13.11       18.91      1.42 o 
   2   3  24       53.76       56.89      1.87 o 
   3   3  24       14.88       19.12      1.02 o 
   4   3  24        9.97        7.82      0.65 o 
  -5   4  24       32.22       31.02      0.78 o 
  -4   4  24       10.77        8.24      0.95 o 
  -3   4  24        1.66        2.46      0.77 o 
  -2   4  24      136.06      151.70      4.91 o 
  -1   4  24       31.14       23.86      1.27 o 
   0   4  24       41.25       29.24      0.98 o 
   1   4  24        0.21        1.42      0.90 o 
   2   4  24      138.30      149.14      1.69 o 
   3   4  24       75.39       79.75      5.01 o 
   4   4  24       35.99       41.58      1.28 o 
  -4   5  24        5.09        6.85      0.63 o 
  -3   5  24       41.16       43.53      1.39 o 
  -2   5  24        2.16        5.20      0.64 o 
  -1   5  24        7.06       10.04      0.71 o 
   0   5  24        0.06        0.58      1.10 o 
   1   5  24        0.47        0.25      0.95 o 
   2   5  24      131.74      128.60      1.72 o 
   3   5  24        4.36        3.65      0.85 o 
  -3   6  24        1.79        0.08      0.51 o 
  -2   6  24       10.38        7.23      0.76 o 
  -1   6  24        5.35        3.90      0.53 o 
   0   6  24      113.92      110.59      2.27 o 
   1   6  24        0.27        1.13      0.84 o 
   2   6  24        2.25        3.21      0.76 o 
   3   6  24        0.86        1.77      0.53 o 
  -2   7  24        9.74       13.55      0.64 o 
  -1   7  24        3.23        4.40      0.91 o 
   0   7  24       12.08        8.99      0.83 o 
   1   7  24       44.27       56.94      1.78 o 
  -5   0  25        0.00        1.25      0.58 o 
  -3   0  25     1275.66     1310.47     14.28 o 
  -1   0  25      258.92      247.29      2.88 o 
   1   0  25      267.87      288.70      2.82 o 
   3   0  25       63.48       55.71      2.10 o 
  -5   1  25       26.13       23.89      0.82 o 
  -4   1  25      206.48      196.20      2.04 o 
  -3   1  25        0.79        3.08      0.75 o 
  -2   1  25      102.10       89.80      1.67 o 
  -1   1  25      150.97      124.82      1.93 o 
   0   1  25      134.15      140.67      1.64 o 
   1   1  25      175.08      149.02      2.66 o 
   2   1  25      368.75      359.78      4.23 o 
   3   1  25        0.02        1.69      1.87 o 
   4   1  25      349.10      353.83      4.17 o 
  -5   2  25       19.39       21.05      0.55 o 
  -4   2  25       13.47       18.01      1.08 o 
  -3   2  25        6.16        8.01      0.66 o 
  -2   2  25        2.32        0.24      0.47 o 
  -1   2  25      439.96      417.11      7.08 o 
   0   2  25     1310.73     1185.18      7.36 o 
   1   2  25        0.62        0.72      0.71 o 
   2   2  25       18.58       14.28      1.97 o 
   3   2  25       17.34       25.10      0.99 o 
   4   2  25        2.58        1.63      0.43 o 
  -5   3  25        1.36        2.61      0.32 o 
  -4   3  25       17.37       15.24      0.86 o 
  -3   3  25        3.28        4.69      0.69 o 
  -2   3  25       12.97       15.73      0.52 o 
  -1   3  25       79.81       80.82      2.25 o 
   0   3  25        0.59        0.86      0.62 o 
   1   3  25      439.01      398.14      4.62 o 
   2   3  25        5.29        4.71      1.08 o 
   3   3  25       47.98       50.99      1.35 o 
   4   3  25        0.08        0.97      0.53 o 
  -4   4  25       83.90       86.74      1.13 o 
  -3   4  25        0.28        0.54      0.68 o 
  -2   4  25      116.50      123.38      5.11 o 
  -1   4  25       36.70       30.11      0.98 o 
   0   4  25       17.22       21.97      2.13 o 
   1   4  25       16.47       21.10      2.10 o 
   2   4  25      130.28      130.11      2.66 o 
   3   4  25        8.09        6.64      0.67 o 
   4   4  25        4.08        5.03      0.66 o 
  -4   5  25        2.87        2.76      0.46 o 
  -3   5  25        0.94        1.79      0.65 o 
  -2   5  25       82.24       64.20      2.04 o 
  -1   5  25        2.21        3.37      0.67 o 
   0   5  25       64.14       55.03      1.86 o 
   1   5  25        0.07        0.37      0.88 o 
   2   5  25        0.22        0.27      0.59 o 
   3   5  25        5.30        6.95      0.71 o 
  -3   6  25        0.16        0.29      0.32 o 
  -2   6  25       38.25       49.19      1.26 o 
  -1   6  25       48.28       41.15      1.63 o 
   0   6  25      189.42      190.93      2.76 o 
   1   6  25       10.50       13.85      1.04 o 
   2   6  25       11.85       14.99      0.85 o 
  -1   7  25       20.36       22.28      0.79 o 
   0   7  25        0.62        0.87      0.60 o 
   1   7  25       15.46       20.03      0.82 o 
  -4   0  26       38.53       50.04      1.05 o 
  -2   0  26       10.43       16.72      1.39 o 
   0   0  26     1092.26      991.28      5.78 o 
   2   0  26      832.52      782.20      7.18 o 
   4   0  26        9.40        9.95      0.98 o 
  -5   1  26       50.95       52.43      1.22 o 
  -4   1  26       11.48       14.48      0.57 o 
  -3   1  26       79.25       64.99      1.22 o 
  -2   1  26       67.63       96.98      1.80 o 
  -1   1  26       57.34       49.57      1.07 o 
   0   1  26      513.16      496.63      3.00 o 
   1   1  26       72.32       75.06      1.23 o 
   2   1  26       71.93       71.50      1.54 o 
   3   1  26       19.23       14.62      0.90 o 
   4   1  26       38.03       42.14      0.83 o 
  -5   2  26       36.00       37.93      0.95 o 
  -4   2  26        5.26        3.61      0.77 o 
  -3   2  26       37.08       27.94      0.89 o 
  -2   2  26        6.46        7.76      0.52 o 
  -1   2  26      107.98      106.79      1.81 o 
   0   2  26       47.66       40.99      1.00 o 
   1   2  26      114.57      105.78      1.84 o 
   2   2  26        0.00        0.25      0.69 o 
   3   2  26       77.38       69.64      1.40 o 
   4   2  26        3.70        3.51      0.42 o 
  -5   3  26       14.60       14.11      0.58 o 
  -4   3  26        3.81        4.23      0.48 o 
  -3   3  26        8.56       18.20      0.92 o 
  -2   3  26       84.63       76.80      1.13 o 
  -1   3  26       29.48       30.94      1.08 o 
   0   3  26      163.12      154.39      1.67 o 
   1   3  26       37.36       44.40      1.82 o 
   2   3  26        5.06        7.76      0.64 o 
   3   3  26       73.95       66.62      1.79 o 
   4   3  26      259.63      300.84      3.75 o 
  -4   4  26       74.59       79.49      1.48 o 
  -3   4  26        2.14        1.16      0.66 o 
  -2   4  26       11.18       13.39      0.69 o 
  -1   4  26       79.89       73.97      2.07 o 
   0   4  26        4.45        2.16      1.12 o 
   1   4  26       61.18       66.94      4.34 o 
   2   4  26       68.57       68.85      1.11 o 
   3   4  26        9.59       13.77      0.67 o 
  -3   5  26        6.88        7.79      0.69 o 
  -2   5  26       13.49       15.86      0.65 o 
  -1   5  26       50.74       42.48      1.02 o 
   0   5  26       54.48       55.28      1.77 o 
   1   5  26        8.71       10.51      0.74 o 
   2   5  26        6.14        6.02      0.61 o 
   3   5  26        0.22        1.05      0.56 o 
  -2   6  26       45.58       46.62      1.09 o 
  -1   6  26        0.63        0.47      0.72 o 
   0   6  26        4.07        3.14      0.86 o 
   1   6  26       14.48       17.63      1.01 o 
   2   6  26       25.57       29.79      1.02 o 
   0   7  26        5.56        6.88      0.60 o 
  -3   0  27      157.92      202.29      4.64 o 
  -1   0  27      270.90      259.85      4.70 o 
   1   0  27        0.49        1.89      0.70 o 
   3   0  27      101.72      116.41      2.60 o 
  -5   1  27       80.87       89.09      1.36 o 
  -4   1  27        6.81        7.78      0.79 o 
  -3   1  27       56.64       66.40      1.08 o 
  -2   1  27        0.46        0.54      0.41 o 
  -1   1  27       64.30       62.32      2.44 o 
   0   1  27       31.57       31.69      0.91 o 
   1   1  27        2.15        3.93      0.68 o 
   2   1  27       50.59       40.03      1.49 o 
   3   1  27       74.01       65.63      1.40 o 
   4   1  27      152.20      179.95      2.11 o 
  -5   2  27       78.80       83.66      2.25 o 
  -4   2  27       10.48       10.07      1.01 o 
  -3   2  27       17.24       24.51      0.81 o 
  -2   2  27        9.11       23.48      0.71 o 
  -1   2  27       63.58       64.56      1.15 o 
   0   2  27      913.39      827.84      6.84 o 
   1   2  27       46.31       63.48      4.21 o 
   2   2  27        2.62        1.12      0.56 o 
   3   2  27        5.48        7.96      0.63 o 
   4   2  27       36.54       45.91      2.10 o 
  -4   3  27        2.04        3.65      0.39 o 
  -3   3  27       36.73       37.96      0.85 o 
  -2   3  27       74.19       68.69      1.24 o 
  -1   3  27      325.24      274.72      3.39 o 
   0   3  27       10.16        4.60      0.54 o 
   1   3  27      191.17      204.84      9.23 o 
   2   3  27       54.86       53.28      1.05 o 
   3   3  27        3.58        3.60      0.86 o 
  -4   4  27        1.02        3.11      0.46 o 
  -3   4  27       78.87      101.30      1.84 o 
  -2   4  27        0.00        1.82      0.91 o 
  -1   4  27      171.43      189.54      1.99 o 
   0   4  27       87.59       87.44      2.24 o 
   1   4  27      283.41      314.70     15.29 o 
   2   4  27      103.52      119.25      2.16 o 
   3   4  27       18.65       18.24      0.62 o 
  -3   5  27       59.27       71.70      1.37 o 
  -2   5  27        3.63        2.34      0.57 o 
  -1   5  27       10.60        8.79      0.52 o 
   0   5  27        2.24        1.99      0.90 o 
   1   5  27       26.53       22.42      0.79 o 
   2   5  27       23.40       25.14      1.00 o 
  -1   6  27        5.80        4.36      0.66 o 
   0   6  27       47.56       46.27      1.32 o 
   1   6  27       34.83       52.94      1.28 o 
  -4   0  28      217.97      213.72      1.79 o 
  -2   0  28        4.56        2.99      0.84 o 
   0   0  28      408.28      350.29      4.07 o 
   2   0  28       10.88        8.41      1.15 o 
   4   0  28        5.17        5.51      0.47 o 
  -4   1  28       51.60       54.86      0.97 o 
  -3   1  28        2.47        6.69      0.50 o 
  -2   1  28      352.41      388.03      3.19 o 
  -1   1  28        0.02        0.97      0.71 o 
   0   1  28       73.02       74.95      1.95 o 
   1   1  28      490.74      504.12      7.86 o 
   2   1  28       16.38       15.37      0.88 o 
   3   1  28       17.19       19.73      0.96 o 
   4   1  28        7.23       12.24      0.54 o 
  -4   2  28        1.42        1.35      0.37 o 
  -3   2  28       13.52       13.95      0.71 o 
  -2   2  28        0.67        2.14      0.44 o 
  -1   2  28       19.51       17.58      0.73 o 
   0   2  28       54.51       60.92      1.12 o 
   1   2  28       51.04       53.79      1.95 o 
   2   2  28        0.61        0.83      0.53 o 
   3   2  28        0.89        1.01      1.18 o 
  -4   3  28        4.58        2.40      0.35 o 
  -3   3  28        0.95        0.74      0.58 o 
  -2   3  28        2.06        2.06      0.44 o 
  -1   3  28       44.49       33.15      0.84 o 
   0   3  28        7.96        4.78      0.63 o 
   1   3  28       14.35       23.02      1.11 o 
   2   3  28       10.45       13.22      0.66 o 
   3   3  28       12.72       11.94      0.74 o 
  -3   4  28       25.66       26.89      0.98 o 
  -2   4  28       59.79       73.65      1.11 o 
  -1   4  28        0.52        1.07      0.39 o 
   0   4  28       41.07       32.74      1.51 o 
   1   4  28       14.25       16.58      1.14 o 
   2   4  28       90.01       86.84      1.04 o 
   3   4  28        4.95        8.59      0.69 o 
  -3   5  28        0.40        5.58      0.33 o 
  -2   5  28       62.54       68.29      2.16 o 
  -1   5  28        0.92        0.64      0.76 o 
   0   5  28       13.17       12.86      1.07 o 
   1   5  28        5.10        7.33      0.59 o 
   2   5  28       40.67       51.12      1.14 o 
   0   6  28        8.34       15.16      0.82 o 
   1   6  28        0.41        1.71      0.52 o 
  -3   0  29       92.42      124.59      2.32 o 
  -1   0  29      231.11      239.77      3.60 o 
   1   0  29      793.25      728.04      5.78 o 
   3   0  29       21.47       18.24      1.06 o 
  -4   1  29      452.93      503.57      3.52 o 
  -3   1  29        8.60        8.99      0.64 o 
  -2   1  29       66.46       74.26      1.93 o 
  -1   1  29       37.92       37.89      0.94 o 
   0   1  29       31.33       21.88      1.32 o 
   1   1  29      776.18      795.89     10.78 o 
   2   1  29       30.75       34.13      1.08 o 
   3   1  29       49.08       40.53      0.95 o 
  -4   2  29        1.34        5.74      0.49 o 
  -3   2  29       42.29       51.12      1.06 o 
  -2   2  29        4.55        9.01      0.48 o 
  -1   2  29        3.46        2.65      0.53 o 
   0   2  29       76.23       78.51      1.21 o 
   1   2  29      311.11      330.70      3.98 o 
   2   2  29       25.94       28.07      0.98 o 
   3   2  29        0.76        0.78      0.50 o 
  -4   3  29       50.99       56.99      0.75 o 
  -3   3  29        9.81        9.00      0.79 o 
  -2   3  29       52.92       55.66      0.90 o 
  -1   3  29       22.60       26.61      0.75 o 
   0   3  29      187.30      172.54      5.76 o 
   1   3  29      287.30      298.56     18.92 o 
   2   3  29       12.93       17.99      0.65 o 
   3   3  29       25.89       26.89      0.71 o 
  -3   4  29        0.11        0.39      0.31 o 
  -2   4  29       20.97       16.85      0.60 o 
  -1   4  29       55.05       63.38      1.10 o 
   0   4  29       17.19       15.16      1.15 o 
   1   4  29       96.38      105.34      2.07 o 
   2   4  29       67.10       66.08      1.01 o 
  -2   5  29        2.16        3.59      0.46 o 
  -1   5  29        3.73        4.15      0.70 o 
   0   5  29       34.02       39.07      1.28 o 
   1   5  29        1.82        0.79      0.67 o 
  -2   0  30      161.97      147.63      2.70 o 
   0   0  30       52.97       41.15      1.62 o 
   2   0  30        1.08        2.48      0.81 o 
  -4   1  30      135.90      170.18      4.38 o 
  -3   1  30        0.41        0.17      0.35 o 
  -2   1  30        1.77        0.96      0.55 o 
  -1   1  30       22.24       20.97      0.91 o 
   0   1  30        6.34        4.77      0.52 o 
   1   1  30       38.41       45.81      3.21 o 
   2   1  30       27.58       22.64      1.37 o 
   3   1  30        4.73        4.50      0.39 o 
  -3   2  30        0.15        1.38      0.35 o 
  -2   2  30        9.62        4.55      0.68 o 
  -1   2  30       56.97       52.65      0.99 o 
   0   2  30        4.43        4.86      0.75 o 
   1   2  30        1.19        4.38      1.08 o 
   2   2  30       16.10       15.58      0.80 o 
   3   2  30       11.00        6.70      0.51 o 
  -3   3  30        0.47        1.61      0.37 o 
  -2   3  30        0.08        0.19      0.42 o 
  -1   3  30       23.30       21.59      0.79 o 
   0   3  30       40.44       38.28      1.57 o 
   1   3  30       73.95       80.35      4.97 o 
   2   3  30       23.32       20.60      0.60 o 
  -3   4  30       40.93       56.37      1.08 o 
  -2   4  30        7.29        8.38      0.42 o 
  -1   4  30       14.48       19.43      0.64 o 
   0   4  30        0.01        0.65      0.77 o 
   1   4  30        0.82        2.18      0.68 o 
  -1   5  30       65.44       88.94      1.41 o 
   0   5  30       19.59       25.47      0.98 o 
   1   5  30        4.49       10.57      0.71 o 
  -3   0  31       72.37       92.81      1.79 o 
  -1   0  31      386.37      378.65      4.19 o 
   1   0  31      256.52      267.93      3.54 o 
   3   0  31      185.79      205.32      2.14 o 
  -3   1  31        9.37       10.83      0.54 o 
  -2   1  31      135.88      132.77      1.70 o 
  -1   1  31       15.91       14.26      0.81 o 
   0   1  31        0.12        0.34      0.46 o 
   1   1  31       47.31       53.54      1.56 o 
   2   1  31      212.27      203.02      1.90 o 
   3   1  31       77.11      103.00      1.14 o 
  -3   2  31      166.82      199.66      2.43 o 
  -2   2  31        2.00        1.05      0.45 o 
  -1   2  31        7.61        4.83      0.50 o 
   0   2  31        6.97       10.27      0.68 o 
   1   2  31        6.15        9.32      0.85 o 
   2   2  31        0.22        0.08      0.49 o 
  -3   3  31       31.37       31.56      0.92 o 
  -2   3  31       15.53       25.90      1.00 o 
  -1   3  31      140.01      145.79      1.55 o 
   0   3  31       41.28       51.59      1.61 o 
   1   3  31       29.79       21.19      0.79 o 
   2   3  31        3.74        2.08      0.45 o 
  -2   4  31       41.13       44.39      0.96 o 
  -1   4  31       50.26       55.91      1.33 o 
   0   4  31        1.91        3.42      0.78 o 
   1   4  31      271.61      324.28      9.74 o 
  -2   0  32      196.23      254.81      3.12 o 
   0   0  32        1.36        1.92      0.69 o 
   2   0  32       80.07       74.20      1.55 o 
  -3   1  32        4.41        3.60      0.39 o 
  -2   1  32        8.82       12.94      0.63 o 
  -1   1  32       30.48       38.05      0.98 o 
   0   1  32        0.31        0.32      0.48 o 
   1   1  32        0.44        0.18      0.53 o 
   2   1  32        1.02        1.33      0.38 o 
  -3   2  32       25.28       28.65      0.91 o 
  -2   2  32        0.64        2.35      0.43 o 
  -1   2  32       10.22       17.80      0.70 o 
   0   2  32      173.86      175.68      2.19 o 
   1   2  32       11.55       12.77      0.65 o 
   2   2  32       17.98       19.10      0.80 o 
  -2   3  32        0.56        1.32      0.50 o 
  -1   3  32      101.95      112.39      1.65 o 
   0   3  32       22.70       24.12      1.14 o 
   1   3  32       11.99       11.13      0.87 o 
   0   4  32        3.10        5.03      0.66 o 
  -1   0  33      167.49      186.69      2.62 o 
   1   0  33       80.17       64.26      1.48 o 
  -2   1  33       47.01       44.44      0.90 o 
  -1   1  33        0.06        0.39      0.40 o 
   0   1  33        0.02        5.59      0.64 o 
   1   1  33        0.39        1.09      0.51 o 
   2   1  33       59.96       73.62      1.35 o 
  -2   2  33        0.00        0.20      0.47 o 
  -1   2  33       11.28       10.21      0.74 o 
   0   2  33      168.70      168.95      1.84 o 
   1   2  33       18.56       15.55      0.91 o 
   1   3  33       50.70       64.28      1.27 o 
  -2   0  34       16.77       22.11      0.86 o 
   0   0  34       39.40       30.06      0.99 o 
  -2   1  34       99.60      121.27      1.21 o 
  -1   1  34        1.52        0.57      0.51 o 
   0   1  34       17.99       20.26      0.91 o 
   1   1  34       27.31       25.28      0.91 o 
   0   2  34       20.86       23.07      0.93 o 
                                                 
